# Supplementary material for: Native language identification from text using a fine-tuned GPT-2 model
Source: PeerJ Comput Sci. 2025 May 28;11:e2909. doi: 10.7717/peerj-cs.2909 (PMC12192634; doi:10.7717/peerj-cs.2909)
Supplement: Supplemental Information 1 [file peerj-cs-11-2909-s001.zip]

Archive with 1,892 entries (1,875 files):
- NLI_PT_v2.0/
- NLI_PT_v2.0/total_data/
- NLI_PT_v2.0/total_data/Arabic/
- NLI_PT_v2.0/total_data/Arabic/ar001CVMTD.txt
- NLI_PT_v2.0/total_data/Arabic/ar002CAATI.txt
- NLI_PT_v2.0/total_data/Arabic/ar002CAMTI.txt
- NLI_PT_v2.0/total_data/Arabic/ar003CAMTF.txt
- NLI_PT_v2.0/total_data/Arabic/ar003CAMTI.txt
- NLI_PT_v2.0/total_data/Arabic/ar004CASTF.txt
- NLI_PT_v2.0/total_data/Arabic/ar005CASTF.txt
- NLI_PT_v2.0/total_data/Arabic/ar006CAETF.txt
- NLI_PT_v2.0/total_data/Arabic/ar006CAETI.txt
- NLI_PT_v2.0/total_data/Arabic/ar006CVMTF.txt
- NLI_PT_v2.0/total_data/Arabic/ar007CVITI.txt
- NLI_PT_v2.0/total_data/Arabic/ar008CVETD.txt
- NLI_PT_v2.0/total_data/Arabic/ar008CVETF.txt
- NLI_PT_v2.0/total_data/Arabic/ARABE.CA.A2.22.75.3S.txt
- NLI_PT_v2.0/total_data/Chinese/
- NLI_PT_v2.0/total_data/Chinese/CHIN“S.CA.A1.01.1.1A.txt
- NLI_PT_v2.0/total_data/Chinese/CHIN“S.CA.A1.01.77.3T.txt
- NLI_PT_v2.0/total_data/Chinese/CHIN“S.CA.A1.02.1.1A.txt
- NLI_PT_v2.0/total_data/Chinese/CHIN“S.CA.A1.02.33.1J.txt
- NLI_PT_v2.0/total_data/Chinese/CHIN“S.CA.A1.03.33.1J.txt
- NLI_PT_v2.0/total_data/Chinese/CHIN“S.CA.A1.10.33.1J.txt
- NLI_PT_v2.0/total_data/Chinese/CHIN“S.CA.A1.10.6.1B.txt
- NLI_PT_v2.0/total_data/Chinese/CHIN“S.CA.A1.12.33.1J.txt
- NLI_PT_v2.0/total_data/Chinese/CHIN“S.CA.A1.12.77.3T.txt
- NLI_PT_v2.0/total_data/Chinese/CHIN“S.CA.A1.13.6.1B.txt
- NLI_PT_v2.0/total_data/Chinese/CHIN“S.CA.A2.82.75.3S.txt
- NLI_PT_v2.0/total_data/Chinese/CHIN“S.CA.B1.02.33.1J.txt
- NLI_PT_v2.0/total_data/Chinese/CHIN“S.CA.B1.05.52.2L.txt
- NLI_PT_v2.0/total_data/Chinese/CHIN“S.CA.B1.06.52.2L.txt
- NLI_PT_v2.0/total_data/Chinese/CHIN“S.CA.B1.07.33.1J.txt
- NLI_PT_v2.0/total_data/Chinese/CHIN“S.CA.B1.12.77.3T.txt
- NLI_PT_v2.0/total_data/Chinese/CHIN“S.CA.B1.13.33.1J.txt
- NLI_PT_v2.0/total_data/Chinese/CHIN“S.CA.B2.07.69.3Q.txt
- NLI_PT_v2.0/total_data/Chinese/CHIN“S.CA.C1.02.6.1B.txt
- NLI_PT_v2.0/total_data/Chinese/CHIN“S.CA.C1.04.69.3Q.txt
- NLI_PT_v2.0/total_data/Chinese/CHIN“S.CA.C1.07.6.1B.txt
- NLI_PT_v2.0/total_data/Chinese/CHIN“S.CA.C1.17.6.1B.txt
- NLI_PT_v2.0/total_data/Chinese/CHIN“S.CA.C1.21.50.2L.txt
- NLI_PT_v2.0/total_data/Chinese/CHIN“S.CA.C1.22.69.3Q.txt
- NLI_PT_v2.0/total_data/Chinese/CHIN“S.CA.C1.42.33.1J.txt
- NLI_PT_v2.0/total_data/Chinese/CHIN“S.CA.C1.42.77.3T.txt
- NLI_PT_v2.0/total_data/Chinese/CHIN“S.CF.A2.01.33.1J.txt
- NLI_PT_v2.0/total_data/Chinese/CHIN“S.CF.A2.02.33.1J.txt
- NLI_PT_v2.0/total_data/Chinese/CHIN“S.CF.A2.04.33.1J.txt
- NLI_PT_v2.0/total_data/Chinese/CHIN“S.CF.A2.09.33.1J.txt
- NLI_PT_v2.0/total_data/Chinese/CHIN“S.CF.A2.10.33.1J.txt
- NLI_PT_v2.0/total_data/Chinese/CHIN“S.CF.A2.12.33.1J.txt
- NLI_PT_v2.0/total_data/Chinese/zh001CVETF.txt
- NLI_PT_v2.0/total_data/Chinese/zh001CVMTD.txt
- NLI_PT_v2.0/total_data/Chinese/zh002CVMTD.txt
- NLI_PT_v2.0/total_data/Chinese/zh003CVMTD.txt
- NLI_PT_v2.0/total_data/Chinese/zh004CVMTD.txt
- NLI_PT_v2.0/total_data/Chinese/zh004CVMTF.txt
- NLI_PT_v2.0/total_data/Chinese/zh005CVATF.txt
- NLI_PT_v2.0/total_data/Chinese/zh005CVMTD.txt
- NLI_PT_v2.0/total_data/Chinese/zh005CVMTF.txt
- NLI_PT_v2.0/total_data/Chinese/zh006CVMTF.txt
- NLI_PT_v2.0/total_data/Chinese/zh007CVATF.txt
- NLI_PT_v2.0/total_data/Chinese/zh007CVMTD.txt
- NLI_PT_v2.0/total_data/Chinese/zh008CAATF_1.txt
- NLI_PT_v2.0/total_data/Chinese/zh008CAATF_2.txt
- NLI_PT_v2.0/total_data/Chinese/zh008CVM3TD.txt
- NLI_PT_v2.0/total_data/Chinese/zh008CVM4TD.txt
- NLI_PT_v2.0/total_data/Chinese/zh008CVMTF.txt
- NLI_PT_v2.0/total_data/Chinese/zh009CVITF.txt
- NLI_PT_v2.0/total_data/Chinese/zh010CVITF.txt
- NLI_PT_v2.0/total_data/Chinese/zh011CVITF.txt
- NLI_PT_v2.0/total_data/Chinese/zh012CVETD.txt
- NLI_PT_v2.0/total_data/Chinese/zh012CVETF.txt
- NLI_PT_v2.0/total_data/Chinese/zh013CAATI.txt
- NLI_PT_v2.0/total_data/Chinese/zh013CVATD.txt
- NLI_PT_v2.0/total_data/Chinese/zh013CVETD.txt
- NLI_PT_v2.0/total_data/Chinese/zh013CVETF.txt
- NLI_PT_v2.0/total_data/Chinese/zh014CAMTF.txt
- NLI_PT_v2.0/total_data/Chinese/zh014CVETD.txt
- NLI_PT_v2.0/total_data/Chinese/zh014CVETF.txt
- NLI_PT_v2.0/total_data/Chinese/zh015CVMTD.txt
- NLI_PT_v2.0/total_data/Chinese/zh016CVATF.txt
- NLI_PT_v2.0/total_data/Chinese/zh017CVATF.txt
- NLI_PT_v2.0/total_data/Chinese/zh018CVATF.txt
- NLI_PT_v2.0/total_data/Chinese/zh019CVMTD.txt
- NLI_PT_v2.0/total_data/Chinese/zh020CAETD_1.txt
- NLI_PT_v2.0/total_data/Chinese/zh020CAETD_2.txt
- NLI_PT_v2.0/total_data/Chinese/zh020CAETF.txt
- NLI_PT_v2.0/total_data/Chinese/zh020CAETI.txt
- NLI_PT_v2.0/total_data/Chinese/zh020CAMTF.txt
- NLI_PT_v2.0/total_data/Chinese/zh021CAETD_1.txt
- NLI_PT_v2.0/total_data/Chinese/zh021CAETD_2.txt
- NLI_PT_v2.0/total_data/Chinese/zh021CAETF.txt
- NLI_PT_v2.0/total_data/Chinese/zh021CAETI.txt
- NLI_PT_v2.0/total_data/Chinese/zh021CVATD.txt
- NLI_PT_v2.0/total_data/Chinese/zh021CVATF.txt
- NLI_PT_v2.0/total_data/Chinese/zh022CAETF.txt
- NLI_PT_v2.0/total_data/Chinese/zh022CAETI.txt
- NLI_PT_v2.0/total_data/Chinese/zh022CAMTD.txt
- NLI_PT_v2.0/total_data/Chinese/zh022CAMTF_1.txt
- NLI_PT_v2.0/total_data/Chinese/zh022CAMTF_2.txt
- NLI_PT_v2.0/total_data/Chinese/zh022CAMTI.txt
- NLI_PT_v2.0/total_data/Chinese/zh022CVA1TF.txt
- NLI_PT_v2.0/total_data/Chinese/zh022CVA2TF.txt
- NLI_PT_v2.0/total_data/Chinese/zh022CVMTD.txt
- NLI_PT_v2.0/total_data/Chinese/zh023CAETF.txt
- NLI_PT_v2.0/total_data/Chinese/zh023CAETI.txt
- NLI_PT_v2.0/total_data/Chinese/zh023CAMTF.txt
- NLI_PT_v2.0/total_data/Chinese/zh024CAETD1_1.txt
- NLI_PT_v2.0/total_data/Chinese/zh024CAETD1_2.txt
- NLI_PT_v2.0/total_data/Chinese/zh024CAETD2.txt
- NLI_PT_v2.0/total_data/Chinese/zh025CAETF.txt
- NLI_PT_v2.0/total_data/Chinese/zh026CAETF.txt
- NLI_PT_v2.0/total_data/Chinese/zh027CAETF.txt
- NLI_PT_v2.0/total_data/Chinese/zh028CAETF.txt
- NLI_PT_v2.0/total_data/Chinese/zh029CAETF1.txt
- NLI_PT_v2.0/total_data/Chinese/zh029CAETF2.txt
- NLI_PT_v2.0/total_data/Chinese/zh030CAETF.txt
- NLI_PT_v2.0/total_data/Chinese/zh030CAMTD_1.txt
- NLI_PT_v2.0/total_data/Chinese/zh030CAMTD_2.txt
- NLI_PT_v2.0/total_data/Chinese/zh030CAMTF.txt
- NLI_PT_v2.0/total_data/Chinese/zh031CAETF.txt
- NLI_PT_v2.0/total_data/Chinese/zh031CAMTD_1.txt
- NLI_PT_v2.0/total_data/Chinese/zh031CAMTD_2.txt
- NLI_PT_v2.0/total_data/Chinese/zh031CAMTF_1.txt
- NLI_PT_v2.0/total_data/Chinese/zh031CAMTF_2.txt
- NLI_PT_v2.0/total_data/Chinese/zh032CAETF.txt
- NLI_PT_v2.0/total_data/Chinese/zh033CAETF.txt
- NLI_PT_v2.0/total_data/Chinese/zh033CAMTF.txt
- NLI_PT_v2.0/total_data/Chinese/zh034CAETF.txt
- NLI_PT_v2.0/total_data/Chinese/zh034CAMTF_1.txt
- NLI_PT_v2.0/total_data/Chinese/zh034CAMTF_2.txt
- NLI_PT_v2.0/total_data/Chinese/zh035CAETF.txt
- NLI_PT_v2.0/total_data/Chinese/zh035CAMTD_1.txt
- NLI_PT_v2.0/total_data/Chinese/zh035CAMTD_2.txt
- NLI_PT_v2.0/total_data/Chinese/zh035CAMTF_1.txt
- NLI_PT_v2.0/total_data/Chinese/zh035CAMTF_2.txt
- NLI_PT_v2.0/total_data/Chinese/zh036CAE1TF.txt
- NLI_PT_v2.0/total_data/Chinese/zh036CAE4TF.txt
- NLI_PT_v2.0/total_data/Chinese/zh036CAETD.txt
- NLI_PT_v2.0/total_data/Chinese/zh037CAETF.txt
- NLI_PT_v2.0/total_data/Chinese/zh038CAATF.txt
- NLI_PT_v2.0/total_data/Chinese/zh038CAETF.txt
- NLI_PT_v2.0/total_data/Chinese/zh038CAMTF.txt
- NLI_PT_v2.0/total_data/Chinese/zh039CAETF.txt
- NLI_PT_v2.0/total_data/Chinese/zh039CAMTF.txt
- NLI_PT_v2.0/total_data/Chinese/zh040CAATF_1.txt
- NLI_PT_v2.0/total_data/Chinese/zh040CAATF_2.txt
- NLI_PT_v2.0/total_data/Chinese/zh040CAATF_3.txt
- NLI_PT_v2.0/total_data/Chinese/zh040CAATI_1.txt
- NLI_PT_v2.0/total_data/Chinese/zh040CAATI_2.txt
- NLI_PT_v2.0/total_data/Chinese/zh040CAMTD.txt
- NLI_PT_v2.0/total_data/Chinese/zh040CASTF.txt
- NLI_PT_v2.0/total_data/Chinese/zh040CVATD.txt
- NLI_PT_v2.0/total_data/Chinese/zh040CVATF.txt
- NLI_PT_v2.0/total_data/Chinese/zh041CAMTD.txt
- NLI_PT_v2.0/total_data/Chinese/zh042CAETD_1.txt
- NLI_PT_v2.0/total_data/Chinese/zh042CAETD_2.txt
- NLI_PT_v2.0/total_data/Chinese/zh042CAMTI.txt
- NLI_PT_v2.0/total_data/Chinese/zh043CAMTI.txt
- NLI_PT_v2.0/total_data/Chinese/zh044CAATI.txt
- NLI_PT_v2.0/total_data/Chinese/zh044CAMTI.txt
- NLI_PT_v2.0/total_data/Chinese/zh045CAATD.txt
- NLI_PT_v2.0/total_data/Chinese/zh045CAATF.txt
- NLI_PT_v2.0/total_data/Chinese/zh045CAATI_1.txt
- NLI_PT_v2.0/total_data/Chinese/zh045CAATI_2.txt
- NLI_PT_v2.0/total_data/Chinese/zh046CAATD.txt
- NLI_PT_v2.0/total_data/Chinese/zh046CAATF_1.txt
- NLI_PT_v2.0/total_data/Chinese/zh046CAATF_2.txt
- NLI_PT_v2.0/total_data/Chinese/zh047CAATF_1.txt
- NLI_PT_v2.0/total_data/Chinese/zh047CAATF_2.txt
- NLI_PT_v2.0/total_data/Chinese/zh048CAATF1_1.txt
- NLI_PT_v2.0/total_data/Chinese/zh048CAATF1_2.txt
- NLI_PT_v2.0/total_data/Chinese/zh048CAATF2.txt
- NLI_PT_v2.0/total_data/Chinese/zh049CAATF_1.txt
- NLI_PT_v2.0/total_data/Chinese/zh049CAATF_2.txt
- NLI_PT_v2.0/total_data/Chinese/zh050CAATF_1.txt
- NLI_PT_v2.0/total_data/Chinese/zh050CAATF_2.txt
- NLI_PT_v2.0/total_data/Chinese/zh051CAATF.txt
- NLI_PT_v2.0/total_data/Chinese/zh052CAATF.txt
- NLI_PT_v2.0/total_data/Chinese/zh053CAATF.txt
- NLI_PT_v2.0/total_data/Chinese/zh054CAMTD_1.txt
- NLI_PT_v2.0/total_data/Chinese/zh054CAMTD_2.txt
- NLI_PT_v2.0/total_data/Chinese/zh054CAMTF.txt
- NLI_PT_v2.0/total_data/Chinese/zh054CASTF.txt
- NLI_PT_v2.0/total_data/Chinese/zh054CVATD1.txt
- NLI_PT_v2.0/total_data/Chinese/zh054CVATD2.txt
- NLI_PT_v2.0/total_data/Chinese/zh054CVATF.txt
- NLI_PT_v2.0/total_data/Chinese/zh054CVSTD.txt
- NLI_PT_v2.0/total_data/Chinese/zh055CASTF.txt
- NLI_PT_v2.0/total_data/Chinese/zh056CAETF.txt
- NLI_PT_v2.0/total_data/Chinese/zh057CVMTF.txt
- NLI_PT_v2.0/total_data/Chinese/zh057CVMTI1_1.txt
- NLI_PT_v2.0/total_data/Chinese/zh057CVMTI1_2.txt
- NLI_PT_v2.0/total_data/Chinese/zh057CVMTI2.txt
- NLI_PT_v2.0/total_data/Chinese/zh058CAATF_1.txt
- NLI_PT_v2.0/total_data/Chinese/zh058CAATF_2.txt
- NLI_PT_v2.0/total_data/Chinese/zh058CAATF_3.txt
- NLI_PT_v2.0/total_data/Chinese/zh058CAATI_1.txt
- NLI_PT_v2.0/total_data/Chinese/zh058CAATI_2.txt
- NLI_PT_v2.0/total_data/Chinese/zh058CASTF.txt
- NLI_PT_v2.0/total_data/Chinese/zh058CVATD.txt
- NLI_PT_v2.0/total_data/Chinese/zh058CVATF.txt
- NLI_PT_v2.0/total_data/Chinese/zh059CAATF_1.txt
- NLI_PT_v2.0/total_data/Chinese/zh059CAATF_2.txt
- NLI_PT_v2.0/total_data/Chinese/zh059CAATF_3.txt
- NLI_PT_v2.0/total_data/Chinese/zh059CAATI_1.txt
- NLI_PT_v2.0/total_data/Chinese/zh059CAATI_2.txt
- NLI_PT_v2.0/total_data/Chinese/zh060CAATI.txt
- NLI_PT_v2.0/total_data/Chinese/zh060CVATF.txt
- NLI_PT_v2.0/total_data/Chinese/zh060CVATI.txt
- NLI_PT_v2.0/total_data/Chinese/zh062CAATF.txt
- NLI_PT_v2.0/total_data/Chinese/zh062CVE1TF_1.txt
- NLI_PT_v2.0/total_data/Chinese/zh062CVE1TF_2.txt
- NLI_PT_v2.0/total_data/Chinese/zh062CVE1TI.txt
- NLI_PT_v2.0/total_data/Chinese/zh062CVE3TF_1.txt
- NLI_PT_v2.0/total_data/Chinese/zh062CVE3TF_2.txt
- NLI_PT_v2.0/total_data/Chinese/zh062CVE3TI_1.txt
- NLI_PT_v2.0/total_data/Chinese/zh062CVE3TI_2.txt
- NLI_PT_v2.0/total_data/Chinese/zh062CVE3TI_3.txt
- NLI_PT_v2.0/total_data/Chinese/zh063CVETI.txt
- NLI_PT_v2.0/total_data/Chinese/zh064CAETF.txt
- NLI_PT_v2.0/total_data/Chinese/zh064CAETI.txt
- NLI_PT_v2.0/total_data/Chinese/zh064CVETD.txt
- NLI_PT_v2.0/total_data/Chinese/zh064CVETI.txt
- NLI_PT_v2.0/total_data/Chinese/zh065CAATF.txt
- NLI_PT_v2.0/total_data/Chinese/zh065CASTF.txt
- NLI_PT_v2.0/total_data/Chinese/zh065CVETD.txt
- NLI_PT_v2.0/total_data/Chinese/zh065CVETI.txt
- NLI_PT_v2.0/total_data/Chinese/zh065CVM1TF.txt
- NLI_PT_v2.0/total_data/Chinese/zh065CVM3TF_1.txt
- NLI_PT_v2.0/total_data/Chinese/zh065CVM3TF_2.txt
- NLI_PT_v2.0/total_data/Chinese/zh065CVMTI.txt
- NLI_PT_v2.0/total_data/Chinese/zh066CVETI.txt
- NLI_PT_v2.0/total_data/Chinese/zh067CVETI.txt
- NLI_PT_v2.0/total_data/Chinese/zh068CVETD.txt
- NLI_PT_v2.0/total_data/Chinese/zh068CVETF.txt
- NLI_PT_v2.0/total_data/Chinese/zh068CVETI.txt
- NLI_PT_v2.0/total_data/Chinese/zh068CVMTF_1.txt
- NLI_PT_v2.0/total_data/Chinese/zh068CVMTF_2.txt
- NLI_PT_v2.0/total_data/Chinese/zh068CVMTI.txt
- NLI_PT_v2.0/total_data/Chinese/zh069CVETD.txt
- NLI_PT_v2.0/total_data/Chinese/zh069CVETF.txt
- NLI_PT_v2.0/total_data/Chinese/zh069CVMTF_1.txt
- NLI_PT_v2.0/total_data/Chinese/zh069CVMTF_2.txt
- NLI_PT_v2.0/total_data/Chinese/zh069CVMTI.txt
- NLI_PT_v2.0/total_data/Chinese/zh070CVMTF1.txt
- NLI_PT_v2.0/total_data/Chinese/zh070CVMTF2.txt
- NLI_PT_v2.0/total_data/Chinese/zh071CVMTF.txt
- NLI_PT_v2.0/total_data/Chinese/zh072CVMTD.txt
- NLI_PT_v2.0/total_data/Chinese/zh072CVMTF1.txt
- NLI_PT_v2.0/total_data/Chinese/zh072CVMTF2.txt
- NLI_PT_v2.0/total_data/Chinese/zh072CVMTI.txt
- NLI_PT_v2.0/total_data/Chinese/zh073CVMTF1.txt
- NLI_PT_v2.0/total_data/Chinese/zh073CVMTF2.txt
- NLI_PT_v2.0/total_data/Chinese/zh074CVMTD.txt
- NLI_PT_v2.0/total_data/Chinese/zh074CVMTF.txt
- NLI_PT_v2.0/total_data/Chinese/zh074CVMTI.txt
- NLI_PT_v2.0/total_data/Chinese/zh075CVMTF1.txt
- NLI_PT_v2.0/total_data/Chinese/zh075CVMTF2.txt
- NLI_PT_v2.0/total_data/Chinese/zh075CVMTI1_1.txt
- NLI_PT_v2.0/total_data/Chinese/zh075CVMTI1_2.txt
- NLI_PT_v2.0/total_data/Chinese/zh075CVMTI2.txt
- NLI_PT_v2.0/total_data/Chinese/zh076CVATF.txt
- NLI_PT_v2.0/total_data/Chinese/zh076CVATI.txt
- NLI_PT_v2.0/total_data/Chinese/zh076CVMTF.txt
- NLI_PT_v2.0/total_data/Chinese/zh076CVMTI1_1.txt
- NLI_PT_v2.0/total_data/Chinese/zh076CVMTI1_2.txt
- NLI_PT_v2.0/total_data/Chinese/zh076CVMTI2.txt
- NLI_PT_v2.0/total_data/Chinese/zh077CVATF.txt
- NLI_PT_v2.0/total_data/Chinese/zh077CVATI.txt
- NLI_PT_v2.0/total_data/Chinese/zh077CVMTD.txt
- NLI_PT_v2.0/total_data/Chinese/zh077CVMTF.txt
- NLI_PT_v2.0/total_data/Chinese/zh078CVMTD.txt
- NLI_PT_v2.0/total_data/Chinese/zh078CVMTF.txt
- NLI_PT_v2.0/total_data/Chinese/zh078CVMTI.txt
- NLI_PT_v2.0/total_data/Chinese/zh079CVATD.txt
- NLI_PT_v2.0/total_data/Chinese/zh079CVMTF.txt
- NLI_PT_v2.0/total_data/Chinese/zh079CVMTI.txt
- NLI_PT_v2.0/total_data/Chinese/zh080CVMTF.txt
- NLI_PT_v2.0/total_data/Chinese/zh081CVATI.txt
- NLI_PT_v2.0/total_data/Chinese/zh081CVMTF.txt
- NLI_PT_v2.0/total_data/Chinese/zh081CVMTI_1.txt
- NLI_PT_v2.0/total_data/Chinese/zh081CVMTI_2.txt
- NLI_PT_v2.0/total_data/Chinese/zh082CVMTF.txt
- NLI_PT_v2.0/total_data/Chinese/zh085CVMTF_1.txt
- NLI_PT_v2.0/total_data/Chinese/zh085CVMTF_2.txt
- NLI_PT_v2.0/total_data/Chinese/zh085CVMTI.txt
- NLI_PT_v2.0/total_data/Chinese/zh086CVMTF.txt
- NLI_PT_v2.0/total_data/Chinese/zh087CVATF.txt
- NLI_PT_v2.0/total_data/Chinese/zh087CVATI.txt
- NLI_PT_v2.0/total_data/Chinese/zh088CVATD.txt
- NLI_PT_v2.0/total_data/Chinese/zh088CVATF.txt
- NLI_PT_v2.0/total_data/Chinese/zh089CVATD.txt
- NLI_PT_v2.0/total_data/Chinese/zh089CVATF.txt
- NLI_PT_v2.0/total_data/Chinese/zh090CVATF.txt
- NLI_PT_v2.0/total_data/Chinese/zh091CAETF.txt
- NLI_PT_v2.0/total_data/Chinese/zh091CVITF_1.txt
- NLI_PT_v2.0/total_data/Chinese/zh091CVITF_2.txt
- NLI_PT_v2.0/total_data/Chinese/zh091CVITI.txt
- NLI_PT_v2.0/total_data/Chinese/zh092CAETF.txt
[truncated: 1,592 more entries]
