# Supplementary material for: Native language identification from text using a fine-tuned GPT-2 model
Source: PeerJ Comput Sci. 2025 May 28;11:e2909. doi: 10.7717/peerj-cs.2909 (PMC12192634; doi:10.7717/peerj-cs.2909)
Supplement: Supplemental Information 1 [file peerj-cs-11-2909-s001.zip › NLI_PT_v2.0/total_data/Arabic/ar001CVMTD.txt]

Caro Nuno,
Tenho sorte de vir para cá, mesmo a vida é muito diferente da nossa, mas gostei de muitas coisas, sobretudo da simpátía do povo português. No sabado conheci a FF e seu marido o MM depois de 6 anos de relação virtual.
Levaram-me às praias de Cascais, é muito perto de Lisboa, a praia não é muito grande, a sua areia é dourada, também a água é muito sana para banhar-se.
A zona é muita cheia de turistas, ao andar podes ouvir muitas línguas estrangeiras, grupos de jovens, idosos, casaís, surfistas.
Ao nivel de vigilânçia e hygiene, há muitas tropas de nadadores-salvadores, asegurando a vida dos banhistas. A vida anda muito bem sem conflitos, há uma organização muito cuidado. Com certeza enviarei-te mais cartas e mais notícias. Aproveita tu tempo também. Na espera de tuas novedades espero que tenha um mês tranquilo e cheio de felicidade.
Beijinhos!
