# Supplementary material for: Native language identification from text using a fine-tuned GPT-2 model
Source: PeerJ Comput Sci. 2025 May 28;11:e2909. doi: 10.7717/peerj-cs.2909 (PMC12192634; doi:10.7717/peerj-cs.2909)
Supplement: Supplemental Information 1 [file peerj-cs-11-2909-s001.zip › NLI_PT_v2.0/total_data/Arabic/ar002CAATI.txt]

Falar de uma unificação dos elementos de uma língua dentro de uma nação determinada hoje em dia é practicamente impossível. Quase toda nação tem uma história rica e variada, às vezes misturada com tradições locais e outras vezes ultrapassa as fronteiras marcadas. Mas, de todas maneiras existe um ponto comum que unifica, de uma maneira ou outra, entre os falantes de esta língua. Caso do inglês por exemplo, é considerada a primeira língua internacional por ser a mais falada entre outras línguas, mas esso não quer dizer que a cultura inglesa seja divulgada do mesmo grau que a língua mesma.
O inglês foi divulgado por razões económicas, outras línguas como o francês ou o espanhol são conhecidas pelo aspecto histórico e pelas conquistas feitas no passado. Assim é o caso de português, uma língua que deixou uma parte do seu idioma e costumas nas ex-colónias.
Em toda nação encontramos a convivênça do lado histórico, cultural e linguístico. Nenhuma nação pôde escapar do princípio de diferença gramatical e-ou cultural porque os dois se complementam e uma faz sentido dentro de outra. Por muito que seja bem divulgada uma língua a nível mundial, o aspecto cultural não pode ser do mesmo grau, sendo um aspecto que tem uma relação estreita com os falantes nativos de uma língua determinada. Acompanha a sua história, fala do dia a dia do cidadão. A diferênça entre os falantes nativos e do falantes não-nativos radica no aspecto cultural quê representa dentro de um corpo as venhas e a língua o sangue.
