# Supplementary material for: Native language identification from text using a fine-tuned GPT-2 model
Source: PeerJ Comput Sci. 2025 May 28;11:e2909. doi: 10.7717/peerj-cs.2909 (PMC12192634; doi:10.7717/peerj-cs.2909)
Supplement: Supplemental Information 1 [file peerj-cs-11-2909-s001.zip › NLI_PT_v2.0/total_data/Arabic/ar002CAMTI.txt]

A televisão junto com a prensa e a rádio são os meios de alta comunicação cuja influência é inegável.
Mas este poder não lhe da a liberdade de divulgar notícias incertas ou falsas. De alí o estado joga um papel muito importante: inspecta a certeza das informações antes de ser divulgadas a fim de não destabilizar a segurança pública.
A creação dos meios de comunicação é uma forte rebeldia e óptima resposta contra os régimes políticos fechados é também uma voz extendida fora do próprio país. Muitas vezes notamos que um assunto regional pode mudar-se num assunto universal graças a uma boa e forte transmissão.
O estado tem o direito de verificar a fonte da notícia e nunca ocultá-la.
Existe um ditado que explica que o mundo é muito pequeno: "O mundo é similar que uma pequena aldeia". Esto quer dizer que a notícia se divulga rápidamente para todo o mundo.
O homem actual é consciente, de facto algumas notícias podem ser decissivas para o dia-a-dia do cidadão sobretudo o assunto da Crise Mundial porque é algo que todos precisamos conhecer o seu estado e seu futuro.
