# Supplementary material for: Native language identification from text using a fine-tuned GPT-2 model
Source: PeerJ Comput Sci. 2025 May 28;11:e2909. doi: 10.7717/peerj-cs.2909 (PMC12192634; doi:10.7717/peerj-cs.2909)
Supplement: Supplemental Information 1 [file peerj-cs-11-2909-s001.zip › NLI_PT_v2.0/total_data/Arabic/ar003CAMTF.txt]

Assunto: Peder um reembolso de viajar.
Exmo Senhor Diretor da agência de viagens Luís Fernandez.
Na semana passada fui a sua agência de viagens para comprar uma viagem de 7 dias para ilha da Madeira, entre 15 de Maio até a 21 de Maio de 2011, eu paguei dinheiro de transfer do aeroporto para o hetel; pensão completa, quarto com vista panorâmica, dois passeios com guia turístico, acesso gratuito ao spa. Mas, quando cheguei a ilha da Madeira eu posso entrar no hotel sem pagar novamente, dizeram que vocês não pagam dinheiro do hotel para mi, não tenham o meu nome, fui a outro lugar barato, também não hà guia turístico para mi, passeei sózinha com uma mapa só.
Eu não sei porque quando quero viajar eu paguei tudas as coisas mas, quande cheguei nesta ilha fiquei na rua sen hotel, sem guia turístico, sem refeições. Vocês são mentirosos, é melhor dá-me reembolso, se não quiser posso falar com o polícia, posso escrever este problema nos jornais também, acho que nenguem vai viajer com vocês. Se for concordo pode enviar-me um mensagem para nos-combinar.
Com os meus melhores cumprimentos
Lisboa: 26 de Maio de 2011
FFLL
