# Supplementary material for: Native language identification from text using a fine-tuned GPT-2 model
Source: PeerJ Comput Sci. 2025 May 28;11:e2909. doi: 10.7717/peerj-cs.2909 (PMC12192634; doi:10.7717/peerj-cs.2909)
Supplement: Supplemental Information 1 [file peerj-cs-11-2909-s001.zip › NLI_PT_v2.0/total_data/Arabic/ar003CAMTI.txt]

Hoje em dia a televisão pode exercer uma grande influência na opinião pública.
Se pudesse dar me opinião sobre esta tema, gostaria de dizer que devemos haver mais controlo da parte do estado nos conteúdos e nos horários, porque não miutas pessoas que têm capacidada de liberdade para escolherem os seus programas, há crianças que querem vir as filmos de "sexe" ou podem vir o filme cartone de gerra, de rassísmo.. e quando seus pais não controlam orários de vir ou escolhem programas, este pessoas não pedem escolhem sozinhos nada.
Acho que deve haver mais controlo da parte do estado da televisão.
