# Supplementary material for: Native language identification from text using a fine-tuned GPT-2 model
Source: PeerJ Comput Sci. 2025 May 28;11:e2909. doi: 10.7717/peerj-cs.2909 (PMC12192634; doi:10.7717/peerj-cs.2909)
Supplement: Supplemental Information 1 [file peerj-cs-11-2909-s001.zip › NLI_PT_v2.0/total_data/Arabic/ar004CASTF.txt]

Ler, escrever e estudar segundo as diversas literaturas do mondo são considerados como literatura.
A literatura é um dos ingredientes da vida quotidiano. De facto, a literatura tem varias máscaras, encarna-se através de varias formas, as vezes aparece em forma de poesia, outras como contos ou seja novela, prose...
Assim o poeta Fernando Pessoa mostra a importância da literatura na vida pessoal é geral. No seu poema intitulado "Liberdade" começa por descrever burlando-se (indirectamente) das pessoas que não importam-se a literatura dizendo que o facto de não cumprir um dever é um prazer, e quando encontra-se obrigado a ler ou fazer algum dever e não o cumpre. De repente afirma que o sol doira sem literatura.
Daí, a literatura sofre segundo o Fernando Pessoa. Está em momentos de crise.
Dita crise, a crise literaria, deve-se à varios factores. Por uma parte a falta de liberdade de expressão e de escrever, a censura e a ditadura exercida sobre a escrita e aos escritores. Por outra, varios alheiam-se da literatura em geral. Hoje em dia, a literatura precisa de fortes políticas e vontade propria de cada um para salvá-la. Esta salvação deve ser feita por nós e não esperar ajudas ou intervenções inacessíveis ou esperar o Dom Sebastião que "quer venha ou não".
A literatura é nos e nos somos a literatura, ou melhor dizer dois caras de uma moeda. Com ela, nos desenvolvemos, conhecemos o outro e aproximar-nos a ele. Ela, a literatura, através de nos também cresce e conjuga-se os seus letras.
Também, podemos acrescentar que através dos versos, das descrições, das expressões ou seja palavras, nos e ela; o ser humano e a literatura vivem, vivem para existir, desenvolver e exprimir o outro.
Por fim, a literatura e o ser humano precisam da liberdade, de um ambiente claro e transparente, do trabalho e do esforço pessoal e comum.
