# Supplementary material for: Native language identification from text using a fine-tuned GPT-2 model
Source: PeerJ Comput Sci. 2025 May 28;11:e2909. doi: 10.7717/peerj-cs.2909 (PMC12192634; doi:10.7717/peerj-cs.2909)
Supplement: Supplemental Information 1 [file peerj-cs-11-2909-s001.zip › NLI_PT_v2.0/total_data/Arabic/ar005CASTF.txt]

Estimados leitores,
Agradeço a nossa revista por termos aberto esta janela onde os apaixonados pela literatura podem discutire trocar ideias.
"Liberdade", o quê tem de ver este título com a temática tratada neste poema? Será que o nosso poeta se enganou na escolha do título?
De certeza não foi lapso nenhum por parte de Pessoa. A literatura, aquela magia que torna a nosso alma livre a voar num mundo de crueldade material, está cada vez a cair no olvido.
O facto de ser intelectual não implica, a grandes medidas, ser capaz de descifrar as líneas dum livro. Ler nem sempre significa chegar ao ponto de escutar a alma de quem fala. Pessoa deixa bem claro que a literatura é um mundo abstracto que não se alcança por outro mundo material. Aliás, pode se fornecedor (bibliotecas) mas não uma escala de compreensão.
Segundo opino, Pessoa meteu o dedo sobre um problema vivo na nossa sociedade actual. Neste mundo de tecnologias, podemos afirmar que a primeira víctima é a literatura: a vontade de ler.
Voltando ao nosso tema, podemos dizer que, a liberdade de que fala pessoa, aqui, é uma liberdade de expressão. E sendo esta janela o nosso mundo de voar alertamos a situação actual viva pela literatura.
Assim, foi a minha modesta leitura do poema. Na espera de mais questões e críticas no meu blog.
Saudações literárias.
