# Supplementary material for: Native language identification from text using a fine-tuned GPT-2 model
Source: PeerJ Comput Sci. 2025 May 28;11:e2909. doi: 10.7717/peerj-cs.2909 (PMC12192634; doi:10.7717/peerj-cs.2909)
Supplement: Supplemental Information 1 [file peerj-cs-11-2909-s001.zip › NLI_PT_v2.0/total_data/Arabic/ar006CAETF.txt]

Lisboa 26 Maio 2011.
Assunto: Pedido de informações.
Exmo. sr. presidente do departamento de Língua e Cultura Portuguesa.
Sou FFLL de Palestina (Gaza). Sou médica. Já tinha acabado um curso de Língua Portuguesa do nível elementar na faculdade de letras de Universidade de Lisboa. E queria frequentar um curso de verão de Lingua Portuguesa na vossa faculdade de Universidade do Porto.
Venho por este meio solicitar informações sobre o preço e os hórarios do curso de verão. Também podia dizer-me algumas informações de alojamento para estudantes estrangeiros no Porto. E se a faculdade tem um programa dos bolsos de estudo que eu posso candiditar-me ao. E mais queria saber onde posso comprar os livros do curso antes de ir ao Porto.
Com os melhores cumprimentos.
FFLL
