# Supplementary material for: Native language identification from text using a fine-tuned GPT-2 model
Source: PeerJ Comput Sci. 2025 May 28;11:e2909. doi: 10.7717/peerj-cs.2909 (PMC12192634; doi:10.7717/peerj-cs.2909)
Supplement: Supplemental Information 1 [file peerj-cs-11-2909-s001.zip › NLI_PT_v2.0/total_data/Arabic/ar006CAETI.txt]

Querida ...,
Agora estou escrever esta carta dentro da minha aula de Língua Portuguesa, como se sabe eu estudo português em faculdade de letras desde feveriro.
A minha nova casa é bom e também a minha vida com MM, mas esta vida não é fácil.
Ainda não voltei para trabalhar e vou espero até conseguo falar português bem.
O tempo aqui é mais frio e com chuva durente Inverno mas agora o primavera começou e acho que o tempo sera óptimo no verão.
A cidade de Lisboa é muito bonita e tem muitas paisagens e tantas coisas para fazer.
Ontem nós fomos à jardim Zoologico e era agradável e vou enviar as fotografias para ti oxalá!
até logo
Benjios
FF
