# Supplementary material for: Native language identification from text using a fine-tuned GPT-2 model
Source: PeerJ Comput Sci. 2025 May 28;11:e2909. doi: 10.7717/peerj-cs.2909 (PMC12192634; doi:10.7717/peerj-cs.2909)
Supplement: Supplemental Information 1 [file peerj-cs-11-2909-s001.zip › NLI_PT_v2.0/total_data/Arabic/ar006CVMTF.txt]

29 de Maio de 2011
Assunto: Pedido de uma vista de estudo.
Exmo. Sr.,
Venho, por este meio, solicitar uma vista de estudo à Adega de favaios. Queria visitar a Adega e ver o processo de produção do vinho. Também queria visitar as famílias da aldeia para conhecer as tradicões delas.
Se for possível, vou ter convosco no dia 20 de outubro 2011. quando eu chegar a aldeia, quero ficar numa casa que seja próximo da terra e as uvas.
Espero que esteja o guia turístico durante a minha vista. A fim de explicar por mim, ao pormenor, o processo desde a colheita das uvas até serem vinho.
Gostava de dar um passeio pelos caves de vinho.
Talves possa experimentar o vinho Moscatel e o favaito.
Se tiver tempo, posso experimentar a comida tradicional da aldeia.
Queria, se for possível, dar um passeio de cavalo perto do Rio Douro ou fazer uma viagem de barco pelo Rio. O meu marido vai comigo, e por isso queria saber algumas informações sobre alojamento na sua aldeia. Talvez haja um hotel onde posso preservar um quarto duplo para nós.
tenho uma ideia de fazer o documentário sobre a sua empresa, os vinhos, as famílias que trabalham lá... etc. O que você acha?!. Também queria saber o melhor tempo para organizar essa viagem na sua opinião.
Sem outro assunto. Aguardo a sua resposta.
Com os melhores cumprimentos.
FF
