# Supplementary material for: Native language identification from text using a fine-tuned GPT-2 model
Source: PeerJ Comput Sci. 2025 May 28;11:e2909. doi: 10.7717/peerj-cs.2909 (PMC12192634; doi:10.7717/peerj-cs.2909)
Supplement: Supplemental Information 1 [file peerj-cs-11-2909-s001.zip › NLI_PT_v2.0/total_data/Arabic/ar007CVITI.txt]

A minha casa trêz divisão um quarto, uma sala uma cozinha uma casa de banio e corredor poqueno.
o quarto é grande para domer.
a sala com a jantar grande é A Fronte de quarto de domer
Eu gosto da sala, onde veje telefisão dome cima de sofa.
