# Supplementary material for: Native language identification from text using a fine-tuned GPT-2 model
Source: PeerJ Comput Sci. 2025 May 28;11:e2909. doi: 10.7717/peerj-cs.2909 (PMC12192634; doi:10.7717/peerj-cs.2909)
Supplement: Supplemental Information 1 [file peerj-cs-11-2909-s001.zip › NLI_PT_v2.0/total_data/Arabic/ar008CVETD.txt]

Minha última féria ésteve no Sétubal na praia com meu amigo
Eu acordei ás 6:30 e fez a mala e preprei uma rapido comida para comer na praira.
nos forams de carro de meu amigo às 9:00 e chegàmos na praia às 11 hora.
nos ficámos na praia àte 18:00, apanhámos o sol e nadámos e brincámos com bola
depois foram no resturante e comémos paixe e voltámos à casa às 11:00 e ficámos muitos cansados.
O dia foi óptima gosta muito
