# Supplementary material for: Native language identification from text using a fine-tuned GPT-2 model
Source: PeerJ Comput Sci. 2025 May 28;11:e2909. doi: 10.7717/peerj-cs.2909 (PMC12192634; doi:10.7717/peerj-cs.2909)
Supplement: Supplemental Information 1 [file peerj-cs-11-2909-s001.zip › NLI_PT_v2.0/total_data/Arabic/ar008CVETF.txt]

meu passeio especial quando eu fui no Algarve com meu amigo.
À Agosto eu com meu amigo MM decidémos ir no Algarve pelas 2 dias, fomos de carro à cedo da dia e quando chegámos ali foram para hotél e deixámos nosso malas e foram para praia no Albufeira. O cidade foi nova e muitos hoteis e muito turistas também e muito bonita.
Na praia foi muite gente e Aguá foi mais quenta do que em Lisboa. eu apanhei o sol e nadei pelas 2 horas. e dapois eu com oturas gentes na praia bricámos a bola.
À Noito nós fomos para descatica na Albufeira, e a dia seguinda fomos para Vilearnor e Quatiria, sentámos na praia e andámos na montanha e sentémos e comémos no floresta. O tempo esteve bonito e quente.
O logar de Algarve é lindissimo e os resturantes são bom, eu gosto de comer o peixa e também a noite vida foi actividado na Albaferia
Os dois dias foram com um sonho, eu penso que visitar-lo outro vez.
