# Supplementary material for: Native language identification from text using a fine-tuned GPT-2 model
Source: PeerJ Comput Sci. 2025 May 28;11:e2909. doi: 10.7717/peerj-cs.2909 (PMC12192634; doi:10.7717/peerj-cs.2909)
Supplement: Supplemental Information 1 [file peerj-cs-11-2909-s001.zip › NLI_PT_v2.0/total_data/Arabic/ARABE.CA.A2.22.75.3S.txt]

Viajar é uma actividade que existe com os primeiros povos da história de ter humano. Antigamente as pessoas usaram os animais para viajar: camelos, cavalos  Depois as pessoas tentaram de inventar outros meios de transporte para ameliorá-la, para ganhar mais tempo nos viagems, ter mais comunicação entre os povos e país
então começaram a aparecer os barcos, os carros, as aviões. Em seguida, no último ciecúlo aparece mais o TGV que é hoje o mais rápido dos todos.
Viajar é uma actividade que eu gosto muito, no todo o curso da minha vida, já usei quase todos os meios de transporte: a bicicleta, o carro, o autocarro, o comboio, a avião e ultimamente o barco que eu gostei muito; Em verdade, este meio no tem nenhuma relação com o concepto Rapido mas tem uma relação muito forte com a natureza: o mar, o ar e os animais, foi muito agradável viajar com o barco.
Eu gosto muito de experimentar um viajem a cavelo, um longe: sair de casa a cavelo andar na natureza, passar pelos aldeias fica só um sonho
