# Supplementary material for: Native language identification from text using a fine-tuned GPT-2 model
Source: PeerJ Comput Sci. 2025 May 28;11:e2909. doi: 10.7717/peerj-cs.2909 (PMC12192634; doi:10.7717/peerj-cs.2909)
Supplement: Supplemental Information 1 [file peerj-cs-11-2909-s001.zip › NLI_PT_v2.0/total_data/Chinese/CHIN“S.CA.A1.01.1.1A.txt]

Eu chamo-me XXXXX e tenho 21 anos. Sou alto e magro. Tenho o cabeiro preto e curto e olhos castanhos. Uso óculos. Sou muito simpático. Sou chinês, mas agora moro no Porto com a minha mãe. O meu apratamento não e grande, mas é muito bonito. Gosto muito do meu apratamento. Tem dois quartos, uma cozinha, uma casa de banho e uma sala. Tenho um quarto próprio que fica ao lado da entrada. A sala fica enfrente do meu quarto. A cozinha fica à direita da sala e a casa de banho fica à esquerda da sala. O quarto da minha mão fica à esquerda do corredor. A minha rua é estreita e tranquila. Gosto de nadar e ler livros. Todos os dias à noite leio um pouco de livros e ao fim-de-semana faço desporto. Agora estou a estudar Língua português em Coimbra. Na Universidade tenho muito amigos estrangeiros. Desejo estudar português muito bem. 
