# Supplementary material for: Native language identification from text using a fine-tuned GPT-2 model
Source: PeerJ Comput Sci. 2025 May 28;11:e2909. doi: 10.7717/peerj-cs.2909 (PMC12192634; doi:10.7717/peerj-cs.2909)
Supplement: Supplemental Information 1 [file peerj-cs-11-2909-s001.zip › NLI_PT_v2.0/total_data/Chinese/CHIN“S.CA.A1.01.77.3T.txt]

Eu moro no bairro antigo onde fica no Porto. Não é muito largo, mas muito bonito e tranquilo. Por isso, gosto dele muito. Os meus vizinhos são simpaticos. Moro no segundo andar. No res-do-chão há uma restaurante. Era uma vez, a minha mãe voltou à China. Vivi sozinho. Quando cheguei à casa, o tempo já à foi muito tarde. No entanto, não há nade no fricorífigo. Quando desci, a restaurante já tinha fechado. Mas houve uns pessoas na restaurante. Entrei e vi que os vizinhos estivereram a jantar. Eu falei com eles da minha situação. Depois prepararam o jantar e disse-me Não faz mal. Em frente da apartamento onde moro há uma loja que se chama Lojinha da XXXXX. Era uma vez, a minha mãe mandou-me comprar umas garafas de água. Eu fui à loja e comprei duas garafas. Mas a senhora da loja disse-me Este marca é mais caro. Não troca outro? Mas não ouvi atenção. Quando voltei à casa. A minha mãe falou muito comigo, porque não gosta este marca. Eu comprei outro vez.
Gosto deste bairro e de viver aqui. 
