# Supplementary material for: Native language identification from text using a fine-tuned GPT-2 model
Source: PeerJ Comput Sci. 2025 May 28;11:e2909. doi: 10.7717/peerj-cs.2909 (PMC12192634; doi:10.7717/peerj-cs.2909)
Supplement: Supplemental Information 1 [file peerj-cs-11-2909-s001.zip › NLI_PT_v2.0/total_data/Chinese/CHIN“S.CA.A1.02.1.1A.txt]

Eu chamo-me XXXXX XXXXX. Sou chinesa e tenho 18 anos. Eu sou estudante, agora eu moro em Coimbra e estudo língua Português. Os meus pais moram numa casa grande, em Lisboa. A casa tem 4 quartos, dois casas de banho, uma sala de jantar, uma cozinha grande e um garagem. Eu tenho um primo. Ele é cabeleireiro e tem vinte e três anos. O meu pai é muito falador, mas a minha mãe é calada. Eu gosto comço com os meus amigos. Eu gosto ver livros de amor e bebo sumo de laranja, e a minha familia é goste Portugal muito. 
