# Supplementary material for: Native language identification from text using a fine-tuned GPT-2 model
Source: PeerJ Comput Sci. 2025 May 28;11:e2909. doi: 10.7717/peerj-cs.2909 (PMC12192634; doi:10.7717/peerj-cs.2909)
Supplement: Supplemental Information 1 [file peerj-cs-11-2909-s001.zip › NLI_PT_v2.0/total_data/Chinese/CHIN“S.CA.A1.02.33.1J.txt]

Eu vou a Portugal já há um ano. Nos tempos livres, gosto de ficar em casa, porque não falo português bem e não sei onde é bom para viver, também não tem muitos amigos quem pode jogar. Por isso, quando fico em casa, gosto de jogar na computador, vir os filmes, ouvir as músicas e ler os livros. As vezes, também gosto de fazer ioga e telefonar aos meus amigos.
Antes fui a Portugal, quando fico na China, gosto de fazer os comprados com a minha melhor amigo. Nós gostamos de fazer comprado na baixa de cidade e vir filme na cinema. Ao fim-de-semana, gostamos de cantar na karaoke e aberter o partido. Nas férias, nós gostamos de ir aos parques as montanhas e os acampamentos. 
