# Supplementary material for: Native language identification from text using a fine-tuned GPT-2 model
Source: PeerJ Comput Sci. 2025 May 28;11:e2909. doi: 10.7717/peerj-cs.2909 (PMC12192634; doi:10.7717/peerj-cs.2909)
Supplement: Supplemental Information 1 [file peerj-cs-11-2909-s001.zip › NLI_PT_v2.0/total_data/Chinese/CHIN“S.CA.A1.03.33.1J.txt]

Quanto eu não tenho trabalho.. eu fica em casa vejo televisão com as minhas primos. nos pricalharam, estou alegre muito. Comemos uma pipoca, eu acho que doce muito de pipoca. Depois saio de casa, vou para doce vida, fazer compramos as coisas nós sempremos comprar na doce vida, porque fica perto de as nossas casas, igualmente, as coisas é bonita, e mais barato. Eu gosto muito de um par de sapados branco, que vijo numa montra. e resolvo experimentá-los, Eu acho que te muito bem. Mas a minha prima acha que são um pouco caros.. por isso, Eu não compro os sapatos. Vamos ver outro loja, está muito tarde. Saimos de casa As 9.00 horas. eu tomo um banho, Depois jogo computador. levanto-me as 11.00 horas hoje é bom dia! 
