# Supplementary material for: Native language identification from text using a fine-tuned GPT-2 model
Source: PeerJ Comput Sci. 2025 May 28;11:e2909. doi: 10.7717/peerj-cs.2909 (PMC12192634; doi:10.7717/peerj-cs.2909)
Supplement: Supplemental Information 1 [file peerj-cs-11-2909-s001.zip › NLI_PT_v2.0/total_data/Chinese/CHIN“S.CA.A1.10.33.1J.txt]

Olá! Eu chamo-me XXXXX. Sou chinesa. Tenho 22 anos. Sou estudante. Agora moro em Coimbra, na rua XXXXX XXXXX com familias.
Eu estudo Português na Universidade da Coimbra com outro estrangeiros. Estudo Português porquê quero viver Portugal e fazer negócio em Portugal.
Quando tenho tempos livres, gosto de ver televisão, ouvir música, estudar português e trabalhar na loja chinesa. Depois de jantar, preciso estudar na igreja, perto de doce vida.
Eu gosto de Portugal. É uma cidade de estudante. Mais daqui tem pessoas muitos simpaticas.
