# Supplementary material for: Native language identification from text using a fine-tuned GPT-2 model
Source: PeerJ Comput Sci. 2025 May 28;11:e2909. doi: 10.7717/peerj-cs.2909 (PMC12192634; doi:10.7717/peerj-cs.2909)
Supplement: Supplemental Information 1 [file peerj-cs-11-2909-s001.zip › NLI_PT_v2.0/total_data/Chinese/CHIN“S.CA.A1.10.6.1B.txt]

Querida XXXXX XXXXX,
Como estas? Há muito tempo que não te via, com muitos saudades para ti.
Agora vivo em Portugal Coimbra na rua XXXXX XXXXX com familias. Sou estudante. Estudo Português na Universidade de Coimbra. Depois faço negócìo em Portugal. Gosto de viver em Portugal. Porque as pessoas muito simpaticos. 
Este ano no verão, com o meu marido vemos para à paraia. E tu?

Adeus
Um beijinho
XXXXX
