# Supplementary material for: Native language identification from text using a fine-tuned GPT-2 model
Source: PeerJ Comput Sci. 2025 May 28;11:e2909. doi: 10.7717/peerj-cs.2909 (PMC12192634; doi:10.7717/peerj-cs.2909)
Supplement: Supplemental Information 1 [file peerj-cs-11-2909-s001.zip › NLI_PT_v2.0/total_data/Chinese/CHIN“S.CA.A1.12.77.3T.txt]

Eu moro Rua XXXXX das em Coimbra, está perto de Coimbra shopping e makro. Eu pensaro este lugar é muito calmo. Eu pensaro Coimbra é muito bom cidade, mas carros conduzir são muito rapido. o são muito perigoso de presso. 
