# Supplementary material for: Native language identification from text using a fine-tuned GPT-2 model
Source: PeerJ Comput Sci. 2025 May 28;11:e2909. doi: 10.7717/peerj-cs.2909 (PMC12192634; doi:10.7717/peerj-cs.2909)
Supplement: Supplemental Information 1 [file peerj-cs-11-2909-s001.zip › NLI_PT_v2.0/total_data/Chinese/CHIN“S.CA.A1.13.6.1B.txt]

Querido XXXXX,
Como esta? Como a sua a Pascoa?
Agora estou em Coimbra para estudo português. No fim do mês tenho o exam How to write final exam, então tenho de preparar cá.
E tambem, apply o mestrado na universidade de Porto. Portanto estou muito ócupado. 
Para bem, No primeiro mês, volto para china, mas fico em casa de Pequim. Por isso, quero convesar com os amigos. E a minha familia decido viajam para os outros cidades.
Não esquero forget ir à praia cotigo, Quanto estou em Macau.


Um beijinho
XXXXX
