# Supplementary material for: Native language identification from text using a fine-tuned GPT-2 model
Source: PeerJ Comput Sci. 2025 May 28;11:e2909. doi: 10.7717/peerj-cs.2909 (PMC12192634; doi:10.7717/peerj-cs.2909)
Supplement: Supplemental Information 1 [file peerj-cs-11-2909-s001.zip › NLI_PT_v2.0/total_data/Chinese/CHIN“S.CA.A2.82.75.3S.txt]

Fiz uma vez da viagem à Figueira da Foz com os meus colegas de turma. Naquele dia, fomos de comboio, chegámos cedo à estação Coimbra-A. Nesse momento, os funcionários da bilheteira de estação ainda não começaram a trabalhar. Por isso, fomos de comboio à estação Coimbra-B, quando chegamos lá, vou corri para bilheteira de Coimbra-B. Lá já esteve aberta. Comprei os bilhetes para os colegas. Chegámos à estação da Figueira da Foz, há cerca das 8 horas, tão cedo! pensei que. A seguir fomos à pastelaria para comer pequeno-almoço. Entanto comíamos e conversámos para decidimos onde iamos a seguinte. Depois de pequeno almoço, fomos à praia , nesse momento, a onda estava alta, davamos o passeio pela praia. À tarde, nós visitávamos vários sitio da Figueira da Foz. Antes de voltámos para casa, fomos ao casino, mas não jogámos. Quando voltámos para Coimbra, já era tarde. Geralmente, essa viagem foi boa. Menos mal.
Outra coisa, estudo Português em Coimbra, mas não moro em Coimbra. Por isso, vou para faculdade de comboio nos dias úteis. Pode ser assim, outro sítio de Coimbra não me conheço bem, no entanto, Sei os hórarios de comboio com destino a Aveiro de cor. Ok, o texto por aqui. 
