# Supplementary material for: Native language identification from text using a fine-tuned GPT-2 model
Source: PeerJ Comput Sci. 2025 May 28;11:e2909. doi: 10.7717/peerj-cs.2909 (PMC12192634; doi:10.7717/peerj-cs.2909)
Supplement: Supplemental Information 1 [file peerj-cs-11-2909-s001.zip › NLI_PT_v2.0/total_data/Chinese/CHIN“S.CA.B1.02.33.1J.txt]

Eu gosto muito de viajar e também de música. Por isso, gosto de viajar, ouvir música, cantar e tocar clerinete nos meus tempos livres.
Eu sempre viajo, porque eu gosto imenso de viajar e acho que posso conhecer muitas coisas nas viagens, como por exemplo, pode conhecer mais amigos, pode conhecer as outras culturas, etc. Quando eu tiver dinheiro e também tempo suficiente, vou viajar. Eu já visitei muitas cidades portuguesas, bem como, Porto, Aveiro, Braga, Viana do Castelo, Bragança, Évora, Leiria, etc. Gostando muito de Portugal, acho que Portugal é muito bonito. Depois do curso, antes de voltar para Macau, eu também vou viajar os outros países da Europa. Mas agora o gripe suína é muito grave na Europa. Espero que o gripe suína não for grave naquele momento. 
Eu também gosto muito de música. Nos meus tempos livres eu sempre ouço música, canto e toco clerinete. Eu já aprendi a tocar clerinete há novo anos, escolhi este istrumento porque achei que o som dele era muito bonito e também era mais pequeno. Sou uns dos membros da banda da minha Universidade. Eu gosto muito desta banda, porque posso conhecer muitos amigos que também gostam de música. Nós praticamos e bricamos juntos. Neste Verão em Agosto, nós vamos a Sigupora para participar em curso da música. Acho que esta viagem vai ser optima.
