# Supplementary material for: Native language identification from text using a fine-tuned GPT-2 model
Source: PeerJ Comput Sci. 2025 May 28;11:e2909. doi: 10.7717/peerj-cs.2909 (PMC12192634; doi:10.7717/peerj-cs.2909)
Supplement: Supplemental Information 1 [file peerj-cs-11-2909-s001.zip › NLI_PT_v2.0/total_data/Chinese/CHIN“S.CA.B1.05.52.2L.txt]

Eu aprendo português há 3 anos, principalmente os professores falam sobre Cultura portuguesa nas aulas, portanto, eu conheço algumas culturas portuguesas, mas não é profunda até eu cheguei a Portugal, eu conheço mais.
Eu moro na residência da Universidade, posso contactar muitas pessoas diferentes, principalmente. São brasileiras. Elas arrumam muito, limpam muito, apesar de nós também arrumaremos, não sempre fazemos, nas refeições, elas gostam de comer pasta, pão etc., à noite, também comem estes, mas nós não somos, nós comemos arroz, cozinhamos vegetais, etc, temos de comer algumas alimentações calor. Além disso, elas gostam beber. antes de comer, elas bebem, depois de comer, também bebem. elas gostam muito, não só gostam de beber, mas também tomam uma bica.
Ao mesmo tempo, elas gostam de lanchar, acho que este é o seu grande hábito. Elas também gostam de fazer festa, bebem junto, cantam, dançam, etc, mas nós não gostamos de fazer, também outras festas, por exemplo, carnaval, Queima das Fitas, etc, são muito interessetes.
No meio de ambiente, cheio as igrejas, edificios não são muito altos, são diferentes do que a minha cidade. 
Apesar de nós são muito diferentes, ainda vivemos muito contente e constituímos relação boa.
