# Supplementary material for: Native language identification from text using a fine-tuned GPT-2 model
Source: PeerJ Comput Sci. 2025 May 28;11:e2909. doi: 10.7717/peerj-cs.2909 (PMC12192634; doi:10.7717/peerj-cs.2909)
Supplement: Supplemental Information 1 [file peerj-cs-11-2909-s001.zip › NLI_PT_v2.0/total_data/Chinese/CHIN“S.CA.B1.06.52.2L.txt]

Estudo português há 3 anos, durante este período aprendi algumas culturas portuguesas, como a sua língua, habitação da população e arte.
Quando aprendo mais esta língua, descobro mais deferença a cultura entre este país e o meu país, China. 
Por exemplo, a língua chinesa tem a sua regra, a seguir sujeito, mais verbo e mais objecto e não pode mudar este regra, no entanto, o português aparece mais livre. A língua portuguesa fala tomar sopa e o chinês usa o verbo beber. podemos dizer que estas dua línguas quase totalmente são diferentes.
No apecto de habitação, os chineses costumam comer arroz todos os dias e raramente comer pão ou massa durante no almoço ou no jantar. Os portugueses gostam de tomar um corpo café no tempo livre e os chineses preferem chá.
O estilo de arquitectura também é muito diferente. A saber, o edifício português é mais baixa e mais decoração. Gosto muito de igreja de Portugal, é muito muito grande. Normalmente tem a sua história, tem o estilo manuelino e ou Barroco. A pintura dentro de igreja é fantástica. Estou sempre a pensar como é que os portugueses conseguem fazer um estilo tão maravilhoso!
Portanto, Portugal e a China também tem a sua história gloriosa. No século XVI, como o século ouro em Portugal. Os portugueses faziam o descobrimento marítimo e extingia todo o mundo, trazia muitos produtos para Portugal. E a China tem 5.000 anos históricos e era dominado pelos Impérios diversos.
Mesmo que dois país tenham a cultura tão diferente, hoje em dia, a relação entre deles está a desenvolver em paz. 
