# Supplementary material for: Native language identification from text using a fine-tuned GPT-2 model
Source: PeerJ Comput Sci. 2025 May 28;11:e2909. doi: 10.7717/peerj-cs.2909 (PMC12192634; doi:10.7717/peerj-cs.2909)
Supplement: Supplemental Information 1 [file peerj-cs-11-2909-s001.zip › NLI_PT_v2.0/total_data/Chinese/CHIN“S.CA.B1.07.33.1J.txt]

Em Macau, o tempo passa muito rápido. Porquê? Quando voltava para casa depois das aulas, já era seis da tarde, por causa dos meus pais são comerciantes que estão na China e negociam. Eu, tenho de ir ao mercado para comprar as comidas e outras coisas para fazer o almoço ou o jantar para os meus irmãos novos. Alguém disse-me que parecia uma mulher doméstica. Embora fique muito cansada, acho que isso è muito alegre para mim, porque a família é o mais importante de todo. Além de estudar, caso tenha os tempos livres, vejo televisão, passeio num jardim, converso com os meus pais, pratico desporto, etc. Se tiver os tempos livres mais longo, é possível viajar outras cidades. Estas são os meus pequenos sonhos, mas, actualmente, tenho de estudar muito até acabo o curso.
Em Portugal, moro na Residência da Universidade, ando a pé para a Universidade todos os dias, assim, já pratico desporto. Por causa dos meus trabalhos de Casa não são muitos, pois, posso visitar outras cidades nos fim-de-semanas. Aqui, tem muitos museus, igrejas, casa cultura, bibliotecas, castelos, etc. Em Portugal, posso conhecer muitos conhecimentos da Europa , as culturas portuguesas e europeus, posso saber mais a história de Portugal e de Europa. E A disciplina de Laboratório, a Professora deixa-nos que precisamos de ouvir e ver as notícias na Televisão para praticar. Por isso, fico aqui, posso fazer alguma coisa que não posso fazer em Macau, assim alguns dos meus sonhos já realizaram.
Os hábitos e os costumes entre em Macau e em Portugal são diferentes, as culturas também são diferentes, portanto, acho que faço alguma coisa nos diferentes lugares nos tempos livres é diferente, porém, gosto mais da vida de Porugal do que em Macau. 
