# Supplementary material for: Native language identification from text using a fine-tuned GPT-2 model
Source: PeerJ Comput Sci. 2025 May 28;11:e2909. doi: 10.7717/peerj-cs.2909 (PMC12192634; doi:10.7717/peerj-cs.2909)
Supplement: Supplemental Information 1 [file peerj-cs-11-2909-s001.zip › NLI_PT_v2.0/total_data/Chinese/CHIN“S.CA.B1.12.77.3T.txt]

A minha casa
Eu moro na residência universitária Polo II ao lado da Faculdade de Farmácia. Embora só viva aqui há pouco tempo, acho que é como a minha casa.
Quando cheguei ao alojamento. tudo era novo. Então, não há muitos serviços. por exemplo, internet etc. Naquela altura, quando quisesse pegar o sinal de Internet, precisei de trazer o computador, usando internet no corredor de emergência. Como na residência só há quatro máquinas de lavar roupas, no fim de semana sempre há uma fila de espera para lavar. Além disso, em Macau, a autoridade universitária emprega a campanhia de residência para evitar que nínguem queira limpar a cozinha e a casa de banho. De facto, o senhorio sempre reclamou que o espaço público seja sujo, mas nunca encontrou a pessoa que sujou. Os residentes também criticaram uns com os outros até que perderam a amizade. Assim, o senhorio não é o padrão, só limitando e inspectando os residentes. pelo contrário, penando no ponto de vista dos residentes, oferece o serviço agradável e promover a amizada entre residentes são os sucessos do senhorio.
Finalmente, embora a minha casa fique longe da universidade, mais perta do Aveiro, mas gostei muito porque a situação não pode mudar mas o serviço vai melhorando.
