# Supplementary material for: Native language identification from text using a fine-tuned GPT-2 model
Source: PeerJ Comput Sci. 2025 May 28;11:e2909. doi: 10.7717/peerj-cs.2909 (PMC12192634; doi:10.7717/peerj-cs.2909)
Supplement: Supplemental Information 1 [file peerj-cs-11-2909-s001.zip › NLI_PT_v2.0/total_data/Chinese/CHIN“S.CA.B1.13.33.1J.txt]

O que gosto de fazer nos meus tempos livres não é especial. Só são duas coisas  gozar a vida bem e descansar bem.
Quando a gozar a vida, a minha maneira é fazer as compras ou ler um livro bom. Penso que embora faça as compras não tem de gastar o dinheiro. Também só podem passear nas lojas. Isto não só se mantem em forma como fazer exercício físico, mas também adquirem as informações nova da vida.
Além disso, prefiro ler um livro bom à tarde agradável. No ar está cheio dos cheiros do café e de papel do livros. E o livro pode levar-me para outro mundo maravilhoso. Gosto imenso deste sentimento.
Finalmente, falo da maneira de descansar. Para mim, só tenho uma maneira de descansar  dormir. Não é preciso de pensar alguma coisa e de fazer alguma coisa. Comprando outra coisa, isto é o mais fácil para fazer.
Em conclusão, espaireço o ócio com isso. Passo cada momento nos meus tempos livres. 
