# Supplementary material for: Native language identification from text using a fine-tuned GPT-2 model
Source: PeerJ Comput Sci. 2025 May 28;11:e2909. doi: 10.7717/peerj-cs.2909 (PMC12192634; doi:10.7717/peerj-cs.2909)
Supplement: Supplemental Information 1 [file peerj-cs-11-2909-s001.zip › NLI_PT_v2.0/total_data/Chinese/CHIN“S.CA.B2.07.69.3Q.txt]

A urbanização é uma das palavras-chave de Século XXI: muitos que viviam no campo movimentarem-se para cidades, e a condição económica bem como a qualidade da vida quotidiana urbana ficou o maior indicador de poder dum país. Ao mesmo tempo, há quem diga que a vida urbana é demasiada agitada e pense nos dias bucólicos no campo. Na minha opinião, qualquer coisa tem ambos o aspecto positivo e negativo e, por isso, para concluirmos se é melhor viver na cidade ou não, temos de fazer uma comparação entre as vantagens e defeitos entre uma cidade e um campo. Em balança, prefiro viver na cidade por causa dos seguintes factores.
Em primeiro lugar, existe mais oportunidade na cidade do que no campo. As universidades mais estimadas são normalmente localizadas na zona urbana, o que significa uma qualidade mais alta e, o que mais é, um futuro mais brilhante. Por outro lado, o número crescende de campanhas e de empregos possibilita o acesso a uma profissão ideal que é equivalente à realização do valor pessoal ou ao poder económico. No campo, porém, a situação é mais dura e mais complicada.
Além disso, a vida urbana é mais conveniente e eficiente do que a rural. Basta ver os apartamentos grandes, os supermercados para as compras e os automóveis correntes nas ruas. Tudo o que precisamos, que coisinhas quer serviços, é disponível no centro comercial e o desenvolvimento da transportação poupa-nos o tempo gasto entre dois sítios. E este tempo fica para o entretenimento, actividades para descansar ou assuntos importantes, o que significa um nível elevado da vida. Isto é, todavia, pouco realizado no campo. 
Claro, a cidade tem as suas próprias desvantagens. A agitação urbana e a discriminalidade tornaram a vida mais perigosa. O nível de preço está sempre a crescer, adicionando a dificuldade da vida. No entanto, a competição e a complexidade do trabalho moderno resultam em stress excessivo, só piorando a situação. Isto, porém, é um resultado natural do desenvolvimento urbano e só pode ser resolvido por este desenvolvimento. A legislação com o progresso económico e tecnológico vão oferecer soluções eficazes para os problemas da vida urbana e nessa altura, viver na cidade será mais seguro e mais confortável do que viver no campo e ficará a escolha principal para todos os residentes do mundo.
Para resumir, o mérito de viver na cidade excede a sua desvantagem e vai ser cada vez melhor do que a vida no campo. 
