# Supplementary material for: Native language identification from text using a fine-tuned GPT-2 model
Source: PeerJ Comput Sci. 2025 May 28;11:e2909. doi: 10.7717/peerj-cs.2909 (PMC12192634; doi:10.7717/peerj-cs.2909)
Supplement: Supplemental Information 1 [file peerj-cs-11-2909-s001.zip › NLI_PT_v2.0/total_data/Chinese/CHIN“S.CA.C1.02.6.1B.txt]

Olá XXXXX!
Já há muito tempo que não te via, tudo bem contigo? Como vai o trabalho?
Estou a tirar um curso anual de língua para estrangeiros em Coimbra. Este é uma cidade cheia de história. Adoro andar a pé pelas ruas e olhar os edifícios antigos tanto como pessear pelo rio  o Rio Mondego. Tenho aulas todos os dias desde as segundas até as sextas e as disciplinas incluem, a língua, a arte, a história, a geografia, a literatura e a linguística. Entre elas, gosto mais de Arte e de geografia que realisam as aulas sempre ao ar livre. Eu calmente gosto muito de passear pela cidade e conhecer a sua história. Além disso, aqui tem uma festa muito interessante que se chama A Queima das Fitas, que abrange mais de uma semana de actividades, tais como a Sarenata, a secção de Fado à meia-noite; o cortejo, em que a gente recebe comida e bebida de graça; a Garraiada, tipo tourada e os concertos todas as notes. Esta festa é muito fixe, mas na minha opinião, é bastante cansativa, preciso uma semana para descansar após a semana de Queima. Mas, de quaquer forma, gosto e espero que possa particpar nessa festa novamente no futuro. O tempo passa com presa, no início de Junho, conto-te mais sobre a minha vida cá e até logo! Ah, esqueci-me uma coisa! Ainda te lembras daquele jogo 1, 2, 3 que nós jogavamos sempre quando eramos crianças? Ensinei as amigas portuguesas da casa e elas acharam muita graça. Penso que é tudo para hoje.
Um beijinho muito grande para ti, 
XXXXX
