# Supplementary material for: Native language identification from text using a fine-tuned GPT-2 model
Source: PeerJ Comput Sci. 2025 May 28;11:e2909. doi: 10.7717/peerj-cs.2909 (PMC12192634; doi:10.7717/peerj-cs.2909)
Supplement: Supplemental Information 1 [file peerj-cs-11-2909-s001.zip › NLI_PT_v2.0/total_data/Chinese/CHIN“S.CA.C1.04.69.3Q.txt]

Gosto de viver numa cidade muito grande e cosmopolita. A vida na cidade, para mim, é conveniente e emocionante. A gente encontra com muita facilidade lugares de entretenimento e há sempre actividades culturais muito interessantes para assistir, como concertos, óperas e exposições. Há quem diga que a vida na cidade é agitada, mas eu é que gosto de viver nessa agitação. Divirto-me em viajar de metro, ver as diferentes pessoas, em passar tempo num bar a conversar com os amigos, também não consigo imaginar a minha vida sem livraria sem cinema! Na minha opinião, depois dum dia cheio de trabalho, ao fim da tarde, ir a um restaurante com 3 amigos e depois cantar até à meia-noite num karaoke e depois beber um copo é um grande prazer, que só podemos encontrar na cidade. Mas é verdade que às vezes tenho saudades do campo, da natureza. Nasci numa cidade, passei a infância numa pequena vila perto da montanha, se calhar é por causa disso que sinto falta do campo. Especialmente quando estou farta de conhecer as pessoas indiferentes e hipócritas, tão comuns na cidade, ou quando estou triste de acordar sempre com barulho dos automóveis em vez dos passarinhos  Claro, hoje em dia mesmo as aldeias são invadidas pela civilização urbana e as pessoas, que antes eram honestas e simples, dedicam-se mais à procura das luxúrias banais. Porém, acredito que ainda podemos entrar a verdadeira vida do campo neste mundo, para mim Trás-os-Montes é um lugar onde este estilo de vida é visível. Montanhas, rios, campos, gente corajosa e frontal, solidariedade, felicidade tão simples e tão irrecusável  É no campo é que podemos encontrar a paz interior, e a harmonia com a natureza, ambas imprescindíveis para o ser-humano, e tão raras na cidade! 
Que dilema! Gosto de viver na cidade, sim, mas se pudesse, também gostava de viver no campo, mesmo que saiba vou viver sem centros comerciais ou às vezes sem água quente e electricidade, mesmo que saiba se calhar vou ter uns vizinhos que gostam de observar e comentar a minha vida  afinal o que é que quer encontrar esta rapariga da cidade mas com a raiz no campo?
