# Supplementary material for: Native language identification from text using a fine-tuned GPT-2 model
Source: PeerJ Comput Sci. 2025 May 28;11:e2909. doi: 10.7717/peerj-cs.2909 (PMC12192634; doi:10.7717/peerj-cs.2909)
Supplement: Supplemental Information 1 [file peerj-cs-11-2909-s001.zip › NLI_PT_v2.0/total_data/Chinese/CHIN“S.CA.C1.07.6.1B.txt]

Cara amiga XXXXX,
Como vais? Espero que tudo corra bem contigo e queria dar-te os meus parabéns nesta data querida em que vais ter mais um ano! O tempo passa com tanta rapidez que nem se nota. Tenho muitas saudades de ti e lembro-me muito bem dos tempos que andávamos juntas no campus da Universidade. Neste mesmo dia do ano passado, o XXXXX, a XXXXX, a XXXXX e eu fizemo-te uma festa de aniversario. Uma festa surpresa. Ainda recordo a tua expressão surpreendida e as fotos também registraram todos os momentos felizes. Naquela noite, subimos ao topo da colina atrás do campus, deitámos na relva com inúmeras estrelas em cima e no ar, havia a fragrância das flores de Verão; a fragrância de jasmim. 
Ora, as flores ainda brocharam, mas agora já estamos tão longe. Tenho estado muito ocupada ultimamente. Depois das férias de Páscoa, tive que preparar as apresentações para todas as cadeiras menos a de língua. Há imensos materiais para recolher, ler, reler, tomar notas e organizar. São materiais muito diversas, de arte, de literatura, de história, de geografia  Enfim, muitos trabalhos para fazer. No entanto não pude deixar de participar na maior festa académica de Coimbra: a Queima das Fitas. E participei. Foi fantástica! Começando com a tradicional serenata, ocorrido em frente da Sé Velha, a festa durou uma semana. Havia um cortejo no domingo e todas as noites tiveram lugar concertos no recinto ao lado do rio Mondego. O cortejo parece o desfile de Carnaval e não faltam aos concertos bandas interessantes. Mas o que me comoveu mais era o espírito de união estudantil na Queima, que raramento se vê nas outras universidades.
Tantas coisas para te contar que gostaria ficar contigo por dias inteiros a falar, como antigamente. Contudo, tenho de acabar o meu trabalho e quando voltar para casa já daqui há pouco tempo encontraremos de novo! 
Um grande abraço e beijinhos,
XXXXX. 
