# Supplementary material for: Native language identification from text using a fine-tuned GPT-2 model
Source: PeerJ Comput Sci. 2025 May 28;11:e2909. doi: 10.7717/peerj-cs.2909 (PMC12192634; doi:10.7717/peerj-cs.2909)
Supplement: Supplemental Information 1 [file peerj-cs-11-2909-s001.zip › NLI_PT_v2.0/total_data/Chinese/CHIN“S.CA.C1.17.6.1B.txt]

Minha XXXXX,
Tudo bem contigo? Já não te vi há dois meses e para mim, é como dois séculos. Estou tudo bem aqui em Coimbra, a mais bela cidade portuguesa na minha opinião.
Ainda me lembro da noite de Setembro quando estivemos juntos no restaurante Le Petit Gourmet, conversando, rindo, desabafando  tudo. Andámos a conversar até muito tarde porque no dia seguinte, eu iria para Portugal e só voltaria oito meses depois. Quem me dera que estivesses agora ao meu lado para eu te dizer o que me aconteceu nos dois meses passados. Tu és SEMPRE a minha melhor amiga.
Aqui em Coimbra, moro num apartamento muito bonito e tranquilo. O meu senhorio trabalha numa livraria, por isso, ele é muito culto e simpático. Em comparação com o nosso país, as pessoas aqui são mais hospitaleiros e grande apreciadores da vida, isto é, eles sabem fazer tudo tranquilamente e à vontade, raramente mal-dispostos. A cultura de Portugal é como uma mina inesgotável, possibilitando-nos experimentar as novidades culturais todos os dias.
Quanto ao curso que frequento, acho que é maravilhosa! Quando estudava no nosso país, só tinha aulas sobre a própria língua. Mas aqui há mais possibilidades para sentirmos a diversidade de uma língua, de uma outra cultura fantástica. Além disso, o conteúdo das aulas é também muito difícil e complicado. Mas julgo que valer a pena estudar com muito afinco, pois estou a frequentar a melhor universidade do mundo lusófono e depois de o curso terminar, o meu português será muito aperfeiçoado.
Ontem, conversaste comigo no MSN e disseste-me que estavas um pouco mal-disposto, devido à dificuldade do francês e a outras desgraças inesperadas. Mas, nunca te preocupes, porque a vida não é sempre tranquila e deves, muitas vezes, considerar as dificuldades e desgraças como os teus amigos. Se estiveres mal-disposto, não hesites em contactar-me. Estou sempre ao teu lado!
Beijinhos!
