# Supplementary material for: Native language identification from text using a fine-tuned GPT-2 model
Source: PeerJ Comput Sci. 2025 May 28;11:e2909. doi: 10.7717/peerj-cs.2909 (PMC12192634; doi:10.7717/peerj-cs.2909)
Supplement: Supplemental Information 1 [file peerj-cs-11-2909-s001.zip › NLI_PT_v2.0/total_data/Chinese/CHIN“S.CA.C1.21.50.2L.txt]

China, um país onde o Sol ilumina uma longa história (cerca de 5 mil anos), sabe fascinar o mundo todo através da sua magnificante beleza natural e da sua abastada cultura humana. É uma terra de gente hospitaleira que está sempre orgulhosa das tradições que datam a milhares de anos atrás.
Banhada pelo Oceano Pacífico, a China situa-se no Extremo Oriente, fazendo fronteiras com a Rússia, a Índia, o Batão e dezenas mais de países. Tem um território extenso de 9.6 milhões de quilómetros quadrados, assim como uma população enorme de 1.300 milhões de habitantes. divide-se o país em 31 províncias e 2 regiões especiais.
A minha terra natal fica no Norte da China, ao lado de Beijing, a capital. Trata-se duma região na Zona Temperada com 4 estações distintas, onde se salienta a agricultura devido aos campos férteis. Caracteriza-se pela planície extensa e uma cadeia de serras denominada Taihang.
Não é difícil encontrar as tradições antigas que se arrastam no decurso do tempo, passando de os avós para os netos. Pode ser um festival, um monomento ou, simpesmente, um artesanato. Aliás, apetecia-me falar do festival mais importante da China, o Festival da Primavera.
O Festival da Primavera consiste numa ocasião onde toda a família se reúne para comemorar o ano passado e acolher o ano novo. As pessoas desejam felicidade umas às outras, partilhando alegria e bênção. Temos muitas comidas típicas entre as quais se notabiliza mais o Jiao Zi (dumplins). Na mesma noite do último dia do ano lunar, costumamos ter um jantar farto do sino da meia-noite, lançar fogos artificiais que aluminam todos os lados ferventes. Dura a celebração por cerca de um mês em que todos estão relaxados.
O tempo e a folha não dão para escrever mais, fico por aqui, longe de apresentar a China toda. 
