# Supplementary material for: Native language identification from text using a fine-tuned GPT-2 model
Source: PeerJ Comput Sci. 2025 May 28;11:e2909. doi: 10.7717/peerj-cs.2909 (PMC12192634; doi:10.7717/peerj-cs.2909)
Supplement: Supplemental Information 1 [file peerj-cs-11-2909-s001.zip › NLI_PT_v2.0/total_data/Chinese/CHIN“S.CA.C1.22.69.3Q.txt]

Nasci numa cidade cosmopolita e desde então ando a descobrir a beleza e o conforto de viver na cidade. Concordo totalmente com o lema da Expo 2010 de Xangai Melhor cidade, Melhor Qualidade de vida, mesmo que às vezes tenha inveja do ritmo e da maneira de viver das pessoas que vivem nos campos. 
O desenvolvimento da cidade vai trazendo aos seus habitantes vários benefícios, de que se podem ser apercebidos no nosso dia-a-dia. A renovação das redes de comunicação e de transporte facilita em grande escala a deslocalização das pessoas, sendo os metros e TGVs os principais meios que proporcionam aos residentes mais tempo na cama. É inegável que os hospitais facilmente acessíveis e os centros comerciais onde se encontram os amigos confiram, o que reflecta evidentemente as vantajens da cidade. Aliás, viver na cidade passa por ter mais escolhas de lazer, visto que os bares, os parques, os discotecas já ocupam um lugar significativo da mentalidade citadina. 
Com efeito, não queria dar neglência aos defeitos de viver na cidade. O ritmo intenso da vida e o seu resultado pressão (stress) e o da poluição que representa por várias formas estão a preocupar cada vez mais pessoas que no fundo têm sempre uma ideia de mudar para o campo. Mas enfim a maioria não o faz, porque conta de viver na cidade. Quando começamos a apreciar o encanto da cidade, já custa muito deixá-la. 
