# Supplementary material for: Native language identification from text using a fine-tuned GPT-2 model
Source: PeerJ Comput Sci. 2025 May 28;11:e2909. doi: 10.7717/peerj-cs.2909 (PMC12192634; doi:10.7717/peerj-cs.2909)
Supplement: Supplemental Information 1 [file peerj-cs-11-2909-s001.zip › NLI_PT_v2.0/total_data/Chinese/CHIN“S.CA.C1.42.33.1J.txt]

Sou fã de um autor, que se chama Zhong Shu Qian, e gosto de ler os livros deles e também de fazer alguma colecção das edições. Além disso eu própria escrevi vários ensaios nos tempos livres e, tenho um plano de os publicar depois de regressar para a China. Ainda em cima, adoro tirar as fotografias. Quando era pequena, ia pensar em ser um fotografo o no futuro, no entanto, agora estou a estudar português! Que inacreditável a vida! Mesmo assim ainda fico com um grande interesse de tirar fotos, porque acho que isto é uma maneira engraçada de expressar as suas visões. Como alguém já disse És grande, não por teres oportunidades de ir à África ou ao Polo Norte para encontrar alguma fotão, és grande, porque vês as coisas ordinarias diferentemente.
