# Supplementary material for: Native language identification from text using a fine-tuned GPT-2 model
Source: PeerJ Comput Sci. 2025 May 28;11:e2909. doi: 10.7717/peerj-cs.2909 (PMC12192634; doi:10.7717/peerj-cs.2909)
Supplement: Supplemental Information 1 [file peerj-cs-11-2909-s001.zip › NLI_PT_v2.0/total_data/Chinese/CHIN“S.CA.C1.42.77.3T.txt]

Moro aqui, em Portugal, na Rua XXX XXX, onde perto de um centro comercial, chamado XXX. (mas de facto, neste centro comercial não há tantas lojas, e penso que finalmente vá fechar.)
Não gosta desta zona! As casas tão velhas parecem o bairro das latas; durantes a noite, está sempre cheia dos barulhos, que não consigo adormecer: o que pior é que tenho um room-mate antipático que mora comigo. Aquele rapaz costume usar as minhas coisas (louças, gás) sem lavar nem pagar nada e quando eu e a senhoria tentávamos falar com ele, deu-nos uma ameaça de nos matar. Ainda havia uma vez, o meu dinheiro foi roubado, embora não tivesse os testemunhos para identificar o ladrão, mas penso que aquele rapaz devia ser o suspeito!
Para min, há única coisa que podia mudar a vida para que mais agradável lá viver é que, o rapaz mudasse-se para outro local!
