# Supplementary material for: Native language identification from text using a fine-tuned GPT-2 model
Source: PeerJ Comput Sci. 2025 May 28;11:e2909. doi: 10.7717/peerj-cs.2909 (PMC12192634; doi:10.7717/peerj-cs.2909)
Supplement: Supplemental Information 1 [file peerj-cs-11-2909-s001.zip › NLI_PT_v2.0/total_data/Chinese/CHIN“S.CF.A2.01.33.1J.txt]

Realmente, não tenho muitos tempos livres, porque tenho de ir para escola e estudar. Mas quando eu tenho pouco de tempos livres, gosto de fazer compras com a minha amiga. Nós compramos muitas roupas e comidas. Depois, nós gostamos de ir ao café, comemos e bebemos muito, por isso nós usamos muito dinheiro. 
E nas verias de verão, gosto muito de ir à praia. Eu gosto de nadar e apanho banho de sol porque o tempo é muito calor, e acho que é muito relaxada. 
Eu também gosto de jogar computador antes de dormir todos os dias, posso de conversar com os meus amigos que vivem nos outros países. Conversamos para um pouco de tempo e depois, vou dormir. 
Espero ter mais tempos livres para viajar. Eu quero ir à Tailândia, porque aqui tem muitas praias bonitas, e a água do mar é muito limpo, posso ver muitos peixes nadam no mar, e também posso nadar com os peixes. Depois, vou comer a comida da Tailândia, porque é muito deliciosa. Mas acho que não vai acontecer este ano.
