# Supplementary material for: Native language identification from text using a fine-tuned GPT-2 model
Source: PeerJ Comput Sci. 2025 May 28;11:e2909. doi: 10.7717/peerj-cs.2909 (PMC12192634; doi:10.7717/peerj-cs.2909)
Supplement: Supplemental Information 1 [file peerj-cs-11-2909-s001.zip › NLI_PT_v2.0/total_data/Chinese/CHIN“S.CF.A2.02.33.1J.txt]

Normalmente, vejo os jornais todos os dias nos tempos livres, porque posso saber muitas coisas do mundo fora. Depois, sempre uso computador e MSN por conversiçar com os meus amigos. Habitualmente, vou fora por passear ou correr de manhã, porque o ar de manhã está fresco. Depois de correr, sempre tiro fotografia porque a vista daqui é muita bonita. Depois, vou para casa por almoçar com a minha família. 
À tarde, quando tenho tempos livres, normalmente vou ao centro comurcial com os meus amigos. Talvez vamos ao cinema e vemos alguns filmes.
À noite, escrevo o Blogue uma vez na semana. Depois, sempre vejo televisão e janto. Depois, leio novel ou livros sobre história.
Antes de dormir, sempre ouço música e brinco o cubo de Rublic. 
