# Supplementary material for: Native language identification from text using a fine-tuned GPT-2 model
Source: PeerJ Comput Sci. 2025 May 28;11:e2909. doi: 10.7717/peerj-cs.2909 (PMC12192634; doi:10.7717/peerj-cs.2909)
Supplement: Supplemental Information 1 [file peerj-cs-11-2909-s001.zip › NLI_PT_v2.0/total_data/Chinese/CHIN“S.CF.A2.04.33.1J.txt]

Nos meus tempos livres. Eu gosto de nadar, cantar, dançar brincar no computador e ouvir música. Eu prefiro nadar nas férias do Verão, com a minha família na praia Hac Sá, em Macau. Porque assim, eu sento-me muito agradável, e eu não fico muito calor. Nós também tomamos banho de sol., Fazemos castelos das areias, ficou muito bonito. O tempo de Macau no Verão é muito húmido e calor, por isso nós precissamos ir ao praia, e nós também achamos este actividade é muito bom de fazer nos tempos livres, porque pode tornavar-se ser nosso dia da família.
Eu também gosto de nadar com as minhas colegas, porque nós também achamos este actividade é muito relaxo e não é muito sumptuoso e caro. Nós podemos brincar , comer connosco. por isso, eu faço este actividade nos meus tempos livres cada vez mais frequente.
Natação para mim, na primeira vez que eu aprendo como natar, é muito muito dificil. Mas, agora, eu acho que não é, eu gosto muito de nadar e nadar é bom para meu saúde.
Assim, eu também gosto muito de cantar e ouvir música, porque eu gosto muito de música e eu fico muito contente. As minhas irmãs e eu também gostamos de canta, porque nós somos o grupo de canto jovens de Macau.
Eu também gosto muito de viajar no outro país, se eu não sou muito pobre. :) 
