# Supplementary material for: Native language identification from text using a fine-tuned GPT-2 model
Source: PeerJ Comput Sci. 2025 May 28;11:e2909. doi: 10.7717/peerj-cs.2909 (PMC12192634; doi:10.7717/peerj-cs.2909)
Supplement: Supplemental Information 1 [file peerj-cs-11-2909-s001.zip › NLI_PT_v2.0/total_data/Chinese/CHIN“S.CF.A2.09.33.1J.txt]

Acho que seja uma pessoa dinâmica e activa. Gosto muito de dançar e nadar. Quando tenho tempos livres, costumo de ir à piscina com os meus amigos, também participo alguns cursos de dança, atrávez os cursos, posso conhecer muitos amigos, também acho que faço exercícios é muito saudável. Actualmente, participo dois curso de dança, um é aprender Hip Hop, outro é aprender New Jazz, mas antigamente, eu aprendia dança chinesa, portanto sinto-me muito diferente para mim, a dança chinesa é muito elegante e também é uma típica actividade do meu país: HipHop e New Jazz são mais forte do que dança chinesa. Entre dissos, eu prefiro HipHop e New jazz, porque penso que os podem haver muitas acçães diferentes.
Além disso, também gosto de tocar piano, Quando vejo a pianista na primeira vez, acho que é muito bonita, elegante e muito charmosa. As mãos dela em cima da máquina, muda-as rapitamente, Neste momento, ela fascina-me. Portanto, gostava de tornar uma pianista excelente.
O meu sonho é posso tornar uma tradutora em. português e chinês. Gosto muito de línguais diferentes, por isso sempre aprendo línguas diferentes. E muito prazer de posso conseguir esta opportunidade para mim melhorar o meu nível de português e experimentar estilos diferentes, também posso conhecer muitas várias culturas diferentes. Finalmente, gostava de ter umas férias valiosas e conseguir as experiências diferentes. 
