# Supplementary material for: Native language identification from text using a fine-tuned GPT-2 model
Source: PeerJ Comput Sci. 2025 May 28;11:e2909. doi: 10.7717/peerj-cs.2909 (PMC12192634; doi:10.7717/peerj-cs.2909)
Supplement: Supplemental Information 1 [file peerj-cs-11-2909-s001.zip › NLI_PT_v2.0/total_data/Chinese/CHIN“S.CF.A2.10.33.1J.txt]

Normalmente, em Macau, as aulas da escola acabam sempre às 4h. Eu gosto muito de estudar Português, eu escolho passar os meus tempos livres a estudar português num instituto (IPOR).
Geralmente, ao fim de semana, não tenho outras aulas, por isso, eu divirto-me com os meus amigos. Aos Sábados, eu costumo practicar desportos com eles. Eu adoro futebol, nós vamos a minha escola e temos vestir a nossa camisa de selecção, sempre jogamos até às 5h da tarde. E também gosto do ténis, se eu decido jogar ténis , eu vou praticar futebol na próxima semana. Em Macau, faço reservação para luga de tenis é caro e difícil, porque é insuficiente eu faço sempre tão cedo. A seguir, eu danço antes do jantar, onde fica perto de casa, quanto eu estou a dançar, sempre oiço música e sinto-me relaxado. Aos Domingos nevago sempre Internet (sempre) a ler notícia de futebol. Depois, eu oiço música inglesa, porque eu posso aprender mais inglês. A seguir, eu costumo dar um passeio com o meu amigo conversar para as nossas coisas. No final, à tarde, vejo a televisão inglesa, por exemplo, Prison Break, Ugly Betty, acho que essas programas pode ajudar-me aprender mais inglês, e sempre são emotivas. 
