# Supplementary material for: Native language identification from text using a fine-tuned GPT-2 model
Source: PeerJ Comput Sci. 2025 May 28;11:e2909. doi: 10.7717/peerj-cs.2909 (PMC12192634; doi:10.7717/peerj-cs.2909)
Supplement: Supplemental Information 1 [file peerj-cs-11-2909-s001.zip › NLI_PT_v2.0/total_data/Chinese/CHIN“S.CF.A2.12.33.1J.txt]

Nos tempos livres, eu gosto de ler alguns livros. Porque há muitas coisas para aprender. Se lê os livros, sabes muitas coisas no mundo. Eu vou a bibilteca às vezes. Aquele é calmo, pode fazer os trabalhos de casa. Algumas pessoas lêem o Journal e usam o computador. E eu gosto de printar, eu vou printar quando eu vejo algumas paisagens bonitas. Por examplo, o sol e a praia são muito bonitos. Na praia, há muitas pessoas, e eles são muito feliz, por isso eu também quero brincar com deles. No fim-de-semana, eu visito alguns lugars que são famasos. Porque eu quero saber as histórias de estos lugars e também posso tirar as fotos para fazer os meus trabalhos de casa. Depois as aulas, eu volto para casa para surf o Internete, e falo com os meus amigos. Nos tempos livres, eu corro com os meus amigos e os meus pais. Depois nós vamos a restaurante para almoçar. Às vezes, eu ajudo a minha mãe para fazer os trabalhos na casa. 
