# Supplementary material for: Native language identification from text using a fine-tuned GPT-2 model
Source: PeerJ Comput Sci. 2025 May 28;11:e2909. doi: 10.7717/peerj-cs.2909 (PMC12192634; doi:10.7717/peerj-cs.2909)
Supplement: Supplemental Information 1 [file peerj-cs-11-2909-s001.zip › NLI_PT_v2.0/total_data/Chinese/zh001CVETF.txt]

Uma história real
Detesto ladrão, muito. Especialmente depois duma experiência horrível que a minha mãe teve.
Foi um dia com bom tempo. O meu tio estava muito ocupado e trabalhava sempre até nove horas a noite. Por isso, mais uma vez, a minha mãe  foi à escola que o meu primo ficava para acompanhá-lo voltar à casa. Porque a escola ficava pertíssimo da minha casa, a minha mãe foi à pé e decidiu que voltarem de autocarro. Foi o que causou a história.
Depois de vê-lo à porta da escola, a minha mãe foi à estação de autocarro mais perta com ele. A estação estava cheia de gente, depois dum tempo curto, chegou o autocarro. A minha mãe estava muito cuidado porque a estação era famosa por ladrão. Mas ainda não pôde evitar.
Um homem puxou a minha mãe e disse que: Oi senhora, o seu dinheiro caiu no chão. A minha mãe soube essas palavras não foram normais imediatamente e abraçou a bolsa dela. Mas ainda demasiado lento. Ela sentiu que o cecular dela foi tirado por alguem e deu o visto na bolsa, foi verdade. Neste momento, vários homens fortes foram à volta da minha mãe e o meu primo. Ambos a minha mãe e o meu primo estavam com muito medo. A minha mãe quase chorei por cause de pânico e zangado. Foi um tempo horrível durante a viagem curtíssima para voltar a casa do meu tio. Mas para a minha mãe, talvez fosse a mais longe viagem no mundo.
Cada vez que falo sobre esta história, não posso controlar o meu próprio que ser bravo. Detasto ladrão que como um rato. Eles merecem que sempre vivem no sujo.
