# Supplementary material for: Native language identification from text using a fine-tuned GPT-2 model
Source: PeerJ Comput Sci. 2025 May 28;11:e2909. doi: 10.7717/peerj-cs.2909 (PMC12192634; doi:10.7717/peerj-cs.2909)
Supplement: Supplemental Information 1 [file peerj-cs-11-2909-s001.zip › NLI_PT_v2.0/total_data/Chinese/zh001CVMTD.txt]

Caro Nuno:
Tudo bem? Fico muito feliz aqui! Estou a passar minhas férias numa praia óptima! A praia fatástica, ondas boas e pessoas alegres e simpáticas, gosto de todas as coisas aqui!
E nos dias aqui, conhecei muitos amigos novos, português, também estrangeiros. Nadava, jogava bola, bebia cerveja, esqueço o tempo completamente!
Amigo, tenho de dizê-lo, conhecei uma rapariga bonita! Falámos sobre você, queria apresentá-lo para ela. Tu queres, com certeza!
Então, tenho de parar aqui, tenho um encontro com meus amigos!
Sinto a sua falta!
Beijinho,
sua Joana
2010.7.5
