# Supplementary material for: Native language identification from text using a fine-tuned GPT-2 model
Source: PeerJ Comput Sci. 2025 May 28;11:e2909. doi: 10.7717/peerj-cs.2909 (PMC12192634; doi:10.7717/peerj-cs.2909)
Supplement: Supplemental Information 1 [file peerj-cs-11-2909-s001.zip › NLI_PT_v2.0/total_data/Chinese/zh002CVMTD.txt]

ï»¿Querido Nuno:
OlÃ¡ Nuno. Tudo bem? Estou bem, estou na praia que se chama costa de caparica onda fica em Lisboa. Eu tenho uma semanas das ferias, passando cÃ¡. A praia Ã© Ã³ptima, gosto imenso. Se tem oportunidade, deve vir cÃ¡. Aqui cheia as pessoas e, tambÃ©m, Ã© muito bonita. Eu conhecia um rapaze que chama-se Leandro, ele Ã© muito giro, Ã© de Macau. Ele falava muito sobre a sua guerra e eu tambÃ©m gosto muito de a ouvir.
beijinos
sua amiga, Joana.
