# Supplementary material for: Native language identification from text using a fine-tuned GPT-2 model
Source: PeerJ Comput Sci. 2025 May 28;11:e2909. doi: 10.7717/peerj-cs.2909 (PMC12192634; doi:10.7717/peerj-cs.2909)
Supplement: Supplemental Information 1 [file peerj-cs-11-2909-s001.zip › NLI_PT_v2.0/total_data/Chinese/zh003CVMTD.txt]

Querido Nuno:
Tudo bem? Eu estou na praia da Ericeira. Aqui tem muitas turistas todos os dias e a praia é tão linda e limpa que tu nunca imaginaste.
Nestes dias, eu apanhei o sol e nadei na praia, pois, adorei às férias na Ericeira. Além disso, há muitas pessoas jogaram voleibol e cantaram na praia, e por isso, acho que é muito giro.
Finalmente vou regressar na proxima segunda-feira. Se quiseres vir para cá, podes vir.
Beijinhos.
Joana.
