# Supplementary material for: Native language identification from text using a fine-tuned GPT-2 model
Source: PeerJ Comput Sci. 2025 May 28;11:e2909. doi: 10.7717/peerj-cs.2909 (PMC12192634; doi:10.7717/peerj-cs.2909)
Supplement: Supplemental Information 1 [file peerj-cs-11-2909-s001.zip › NLI_PT_v2.0/total_data/Chinese/zh004CVMTD.txt]

Caro Nuno:
Estás tudo bem? Há muito tempo não te vi. Eu estou a passar férias numa praia. Essta praia é muita bonita. Tinha muito arvós, a areia era branca, o mar era azul.
Nas dias de ultima, eu tenho ocupada. Eu tenho se levantada às 9:00. Às 10:30, eu tenho bebida café no bar, onde perto de praia. Depois de almoçar, eu tenho nadada. Após de 16:00, eu tenho gostada de apanhar sol na praia. Depois de jantar, eu irei pessar na praia com meu namorado. É romandica!
Às vezes, depois de jantar, nós dançaramos com outras pessoas, as pessoas são símpatica. O meu namorado gosta de jogar surf. Quando eu tinha apanhada sol, ela jogava surf.
Só escreve esstes. Após ás 3 dias, nós vamos voltar. eu vou falar mais contigo.
Tua amiga.
Joana.
04/07
