# Supplementary material for: Native language identification from text using a fine-tuned GPT-2 model
Source: PeerJ Comput Sci. 2025 May 28;11:e2909. doi: 10.7717/peerj-cs.2909 (PMC12192634; doi:10.7717/peerj-cs.2909)
Supplement: Supplemental Information 1 [file peerj-cs-11-2909-s001.zip › NLI_PT_v2.0/total_data/Chinese/zh004CVMTF.txt]

Lisboa, 29 de Julho de 2010.
Assunto: Uma viagem para a lha da Madeira.
Exmo(a). Senhor(a).
Na passada dia 15 de Julho de 2010, eu compri uma viagem de 7 dias para a lha de Madeira na sua agência de viagens onde fica na XX. Eu já fiz fotocopia recibo no outro lado de carta. O numbro do recibo é XX.
Quando eu compri esta viagem, o empresa disse que terá direito a
Transfer do aeroporto para o hotel.
Pensão completa
Quarto com vista panorância
Dois passeios com guita turístico.
Acesso gratuito ao SPA.
No entanto, na primera dia, depois de nós chegarmos ao aeroporto da Madeira, a empresa disse me que nós presicar apanhar autocarro para o hotel! Emobra nós tenhamos muitas malas, e todas as gentes estejamos cansado. O hotel que nos ficaramos, é pequeno e velho, sem limpeza e o empreso não é simpático.
No anúncio disse que dois passeios com guia turístico. Mas, quando nós visitaramos neste dois passeios, eu não vi ninguém. Embora a sua empresa expliqua sempre que o guia turísitico irá chegar, nós esperaramos 3 horas.
Além disso, neste serviço tem "acesso gratuito ao SPA". Eu témbem não posso fazer isso. Eu telefonei à sua agência, a empresa disse que este serviço já foi tirado. No final, nós podemos apanhar sol na praia como se fazessemos SPA. Estes serviços não correspondiam ao anunciado.
Portanto, eu exigi que vocês devolvem o customo para mim. Eu ira esperar até início do Agosto. Se vocês não resolvessem a minha solução. Eu ira quixar-me autoridades competentes.
Sem outro assunto este momento.
Com meu melhor cumprimento.
FF.
