# Supplementary material for: Native language identification from text using a fine-tuned GPT-2 model
Source: PeerJ Comput Sci. 2025 May 28;11:e2909. doi: 10.7717/peerj-cs.2909 (PMC12192634; doi:10.7717/peerj-cs.2909)
Supplement: Supplemental Information 1 [file peerj-cs-11-2909-s001.zip › NLI_PT_v2.0/total_data/Chinese/zh005CVATF.txt]

Hoje em dia, as vidas materiais das pessoas são cada vez melhor, todos os dias eles estão ocupados pelos tabalhos, pelas divertidas por isso, os horários de dia-a-dia são anormais mas ninguem se peocupa com isso. De facto, a patir das últimas décadas, a nossa maior desafio é nós proprios, ou seja, sugiu-se três doenças da sociedades modernas que são A solidão, o stresse e a depressão.
Antigamente, a maioria das pessoas estava pobre, apesar disso, não precisava de pensar muito porque a salário dela em geral não é suficiente para eles passaram a boa vida. Portanto, todos tinham a vida simples e a doença era uma maior dificuldade para eles. Com o passa do tempo, muitos países têm serviços médicos gratuitos agora, e ninguem vai ficar peocupado a não ser que tenha uma doença grave. E nós começamos a prestar tantas atenções e esforços no trabalho ou na estuda. Além disso, as relações pessoais são cada vez mais complecadas. Por isso, sugiu-se a solidão, o stresse e a depressão que são as sanções sociais e mentais.
Este três doenças têm uma grande influência para nós e também vão causar muitos prejuízos humanos e económicos. Por exemplo, Muitas pessoas perdem as sua confianças para trabalhar e alguem tem medo de conheçar outros. Os resultados causados por este três doenças também podem ser muito grave. Quem tem estes doencas, tem muitas dificuldades de comunicar com outros, por isso, temos de aprender como preservar estas doenças sociais modernas.
Finalmente, devemos aumentar a nossa confiança através da actividade e conhecer como comunicar com outros, acho que estes são os mais importantes medidas para impedir a solidão, a stressão e a depressão.
