# Supplementary material for: Native language identification from text using a fine-tuned GPT-2 model
Source: PeerJ Comput Sci. 2025 May 28;11:e2909. doi: 10.7717/peerj-cs.2909 (PMC12192634; doi:10.7717/peerj-cs.2909)
Supplement: Supplemental Information 1 [file peerj-cs-11-2909-s001.zip › NLI_PT_v2.0/total_data/Chinese/zh005CVMTD.txt]

Querido Nuno
Olá, comos estás, já cheguei cá há três dias. Agora estou a descansar e quero dar-se algumas informações sobre as praias.
As praias cá são muito bonitas e maravilhosas. E adoro as ondas e o vento, além disso, o tempo é bom, pelo que posso apanhar sol e fazer nadação nestes dias.
Amanhã vou regressar paro Lisboa e já preparei o presente para si. E ainda falta uma coisa importante, hoje conhecei um amigo que se chama Mária, é muito simpático e bonito. E disse que na próxima vez vai convidar-nos para ir à sua casa, que fica em Algarve. Que sorte! estou muito cansado agora e tenho de dormir. Até amanhã!
Beijinho
Joana.
