# Supplementary material for: Native language identification from text using a fine-tuned GPT-2 model
Source: PeerJ Comput Sci. 2025 May 28;11:e2909. doi: 10.7717/peerj-cs.2909 (PMC12192634; doi:10.7717/peerj-cs.2909)
Supplement: Supplemental Information 1 [file peerj-cs-11-2909-s001.zip › NLI_PT_v2.0/total_data/Chinese/zh005CVMTF.txt]

Data: 2010/7/29
Assunto: Os seviços não correspondiam ao anunciado.
Exmoº senhor.
Dua semana passada, comprou uma viagem de 7 dia da sua agência. Antes de viagem, o empregado da sua agência tinha prometido-me que tinha cinco direito essencial dos serviços. Após a minha análise, penso que os seus serviços não correspondiam ao anunciado. Por um lado, o anunciado afima que tem dois passeios com guia turístico, de facto, os guias nunca me acompanharam e falaram comigo, sentia sempre só. Além disso, num passeio eu perdi o caminho e quase não consegui voltar para hotel. Por outro lado, o SPA efectivamente não estava funcionado! Quem deve responder por estes erros?
Parente tal facto, anteontem tentei queixar-me na sua Agência, mas o seu empregado responder-me que forem os erros eventuais e ninguém quis acontecerem. Agora estou muito zangado e nervoso. Não só porque gastei muito dinheiro, mas também perdi uma viagem das férias de verão. Sem dúvida, a sua empresa tem de responder por todos os erros.
Peço um deteminados valores de indemnização e explicar as razões dos serviços que não correspondiam ao anunciado. Se a indemnização e as razões não conseguiram convencer-me, não vou comprar a sua viagem outra vez e se calhar vou propor a acção no tribunal. Por isso, responde-me mais cedo possível se faz favor, caso contrário, não vou continuar a esperar pela sua resposta. Finalmente, desejo que possa melhorar os seus serviços!
Sem outros assuntos importantes
MM
