# Supplementary material for: Native language identification from text using a fine-tuned GPT-2 model
Source: PeerJ Comput Sci. 2025 May 28;11:e2909. doi: 10.7717/peerj-cs.2909 (PMC12192634; doi:10.7717/peerj-cs.2909)
Supplement: Supplemental Information 1 [file peerj-cs-11-2909-s001.zip › NLI_PT_v2.0/total_data/Chinese/zh006CVMTF.txt]

LISBOA, 29 de Julho de 2010
Assunto: Obrigado pela viagem da Madeira.
Na semana passado, eu participei o seu viagem para Ilha da Madeira. Embora eu tenha medo, que sou primeira vez viajo com o seu Agência de viagen, depois de viagem tenho crédito por vocês.
A Ilha da Madeira é um lindo sítio, mas os seus serviços da Madeira foi excelente e excedeu as minhas expectativas. Julgo que P. Agência de Viagens fica no avançado de Portugal. No iniçio do viagem, eu apanhei um carro para o hotel de aeroporte, o carro e o condulita senteram-me como se eu fosse o "VIP". O quatro que eu gostei mais no viagem. A vista panorâmica deixou-me esquicer todos medo por trabalho. É evidente que não falo bem de português, todavia seus guia turístico conche a minha lingua e ensinou-me bem o Português. Gostava que vocês arranjasse um guia excelente. O fucral neste viagem foi no SPA. Apesar de eu fazer o SPA muitas vezes, gostou mais na esta vez. Quando estive fazer o SPA, como se fosse o rei, o ar como se ficasse no palacio.
Portanto, se fosse ao viagem, teria de juntar ao P. Agência de Viagens. Caso outras companhias seja óbtimo, vocês são tanto óbtimo. Acho que vocês podem aumentar mais pontos de viagem, como a Amazona, Malazia, Tailandia etc. No caso de os meus amigos irem viagem, tenho de induzir o P. Agência de Viagens.
Com os melhores cuprimentos
MMLL.
