# Supplementary material for: Native language identification from text using a fine-tuned GPT-2 model
Source: PeerJ Comput Sci. 2025 May 28;11:e2909. doi: 10.7717/peerj-cs.2909 (PMC12192634; doi:10.7717/peerj-cs.2909)
Supplement: Supplemental Information 1 [file peerj-cs-11-2909-s001.zip › NLI_PT_v2.0/total_data/Chinese/zh007CVATF.txt]

Hoje em dia, muitas pessoas acham que a nossa sociedade, se calha não só a nossa sociedade, suge um problema grave, que é:
"A solidão, o stresse e a depressão são as doenças das sociedades modernas que causarão mais prejuízos, humanos e económicos, no seculo XXI".
Sim, vivemos numa sociedade que cheio de stresse, se calha por causa de trabalho ou de familia. Quando estamos trabalhar, temos os stresses de padrão; Quando estamos a casa, temos os stresses dos pais. Todos isto nunca trazido-nos o humur agradavel, só o stresse grave. Com certo que não é facil que vivamos com os stresses na nossa sociedade, mas, já adaptámos-nos. Todos os dias, vivemos num modo depressa. Porque agora, para as pessoas vivem numa cidade moderna, o tempo é o dinheiro! O que é mais importante para eles? O respondo também é: "o dinheiro! Isto significa que, ter o tempo para ganhar mais dinheiro é mais importante. Por isso, não é estanho que as pessoas vivem numa condição depressa, têm razão! Temos de viver, queremos ter a condição da vida melhor!
Hoja, na nossa sociedade, os stresses e os modos depressa de vida, constituido um problema, que é: As pessoas não têm tempo não relação social. Quer dizer, os modos depressas criados que mais e mais pessoas estão solteiro. Eles só têm o tempo que gasta no trabalho, e não têm o tempo para gastar no relação social, se calha nem têm o tempo para gastar com a familia!
Por isso, é evidente que vivermos numa cidade que cheio de stresse e depressão, não é facil! Mas já fui uma parte do nosso habito diario!
