# Supplementary material for: Native language identification from text using a fine-tuned GPT-2 model
Source: PeerJ Comput Sci. 2025 May 28;11:e2909. doi: 10.7717/peerj-cs.2909 (PMC12192634; doi:10.7717/peerj-cs.2909)
Supplement: Supplemental Information 1 [file peerj-cs-11-2909-s001.zip › NLI_PT_v2.0/total_data/Chinese/zh007CVMTD.txt]

Querido Nuno:
Olá! Como estás? Estou a praia agora.
Nesta féria eu convidei os meus amigos para passar férias numa praia. Aqui é muito bonita! Particularmente a vista de praia, e o sol também! Gosto muito.
Ah! Quero dizer que quando eu estava a praia, eu conhecei uma amiga nova, chama-se FF, é brazileira! Ela é muito simpatica e contou-me muitas coisas sobre Brazil. Depois da sua conta, quero ir a Brazil imediatemente! Então, queres ir comigo? Espero a sua responta!
FF.
