# Supplementary material for: Native language identification from text using a fine-tuned GPT-2 model
Source: PeerJ Comput Sci. 2025 May 28;11:e2909. doi: 10.7717/peerj-cs.2909 (PMC12192634; doi:10.7717/peerj-cs.2909)
Supplement: Supplemental Information 1 [file peerj-cs-11-2909-s001.zip › NLI_PT_v2.0/total_data/Chinese/zh008CAATF_1.txt]

Viseu é uma região de Portugal. Antigamente, tinha uma Nossa Senhora ali. Por cause de conquistava pelo Romancia, a Ingreja dela foi distribuido. Neste altura, 3 coisas dela foram pedidos. Talvez as fiquem numa ávores. Muitos anos depois, D. Afonso nasceu, infelizmente, os penas dele não funcionaram como outra criança. Um dia, o tio dela tinha um sonho, alguém se indicou renovar a Ingreja de Nossa Senhora, buscar as 3 coisas que tinham pedidos e ficava D. Afonso lá durante uma noite. Acabando todo que indicou, D. Afonso podia correr na seguinda dia.
