# Supplementary material for: Native language identification from text using a fine-tuned GPT-2 model
Source: PeerJ Comput Sci. 2025 May 28;11:e2909. doi: 10.7717/peerj-cs.2909 (PMC12192634; doi:10.7717/peerj-cs.2909)
Supplement: Supplemental Information 1 [file peerj-cs-11-2909-s001.zip › NLI_PT_v2.0/total_data/Chinese/zh008CAATF_2.txt]

a. A SIDA e os Jovens.
Hoje em dia, as pessoas que surgiram com SIDA é o mais alto resultado do que antes. Embora tenha um tratamento novo para salvarem, o problema da SIDA ainda existe no todo o mundo.
Acho que tem um razão importante é a educação dos jovens.
Agora, contramos sexual com amigos não tem nada especial. Talvez o número dos jovens que façam amor com várias pessoas é mais alto do que antes. É possivel que eles tenham muitos namonados, ou seja, Aos fim de semanas, vão bares para conherem pessoas para fazerem amor. Infelizmente, eles não têm conhecimento suficiente sobre sesual saúde de forme que infectem SIDA...
