# Supplementary material for: Native language identification from text using a fine-tuned GPT-2 model
Source: PeerJ Comput Sci. 2025 May 28;11:e2909. doi: 10.7717/peerj-cs.2909 (PMC12192634; doi:10.7717/peerj-cs.2909)
Supplement: Supplemental Information 1 [file peerj-cs-11-2909-s001.zip › NLI_PT_v2.0/total_data/Chinese/zh008CVM3TD.txt]

4 de Agosto de 2010
Nuno,
Como estás? O seu curso de línuga de suecá correu bem? Estou a passar férias em Portugal. Estou na Algrave e fui a praia de Ouro. Aluguei um apartemento na Albufeira durante um mês. Caso queiras vir cá e passas a férias comigo? Os praias de Albufeira são lindas, apanho sol e nado nas varias praias todos os dias. Também gosto de andar bicicleta para passear todos os lados. Se for possível, viajamos cá ou seja, vamos ao Penichi que é uma vila de pescadores onde fica norte de Lisboa. É bom que praticemos de surf, tomemos banho e nademos na praia, não é?
Bom, por agora é tudo.
Bjs.
Joana
