# Supplementary material for: Native language identification from text using a fine-tuned GPT-2 model
Source: PeerJ Comput Sci. 2025 May 28;11:e2909. doi: 10.7717/peerj-cs.2909 (PMC12192634; doi:10.7717/peerj-cs.2909)
Supplement: Supplemental Information 1 [file peerj-cs-11-2909-s001.zip › NLI_PT_v2.0/total_data/Chinese/zh008CVM4TD.txt]

5 de Julho de 2010, Lisboa.
Nuno,
Como estás? Já acabaste o teu curso na escola? O que vai fazer? Vens para Macau ou queres viagar comigo? Eu estou a passar férias numa praia que fica na Algrave. Lembraste-te da zona que tínhamos ido? mas não fui ao Faro esta vez. Estou na praia de ouro e venho cá com a minha irmã. Nós alugámos um apartemento onde fica perto de praia, só tenho de andar à pe 3 mins. Por causa vamos à praia todos os dias. O apartamento támbem inclui uma pisina la em baixo, portanto, nadamos sempre. O praia é muito giro. Gosto de apanhar sol e ouvir o som do mar a tarde. Uns bars ficam perto da praia, por isso, Podemos beber álcool e arranjar amigos la. Queres vir cá?
Beijios!
Joana
