# Supplementary material for: Native language identification from text using a fine-tuned GPT-2 model
Source: PeerJ Comput Sci. 2025 May 28;11:e2909. doi: 10.7717/peerj-cs.2909 (PMC12192634; doi:10.7717/peerj-cs.2909)
Supplement: Supplemental Information 1 [file peerj-cs-11-2909-s001.zip › NLI_PT_v2.0/total_data/Chinese/zh008CVMTF.txt]

30 de Agosto de 2010.
Assunto: Candidatura a emprego
Exmo Senhor,
Venho, por este meio, respondo ao anúncio do jornal. Candidato-me um lugar da estagiária na vossa Firma Juristica.
Sou uma jovem, acabei de receber a diploma do curso do direito na Universidade de Ciência e tecnologia de Macau. O curso do direito  demorava 4 anos, mesmo altura, tinha experiência do Serviço de hotel. Agora, estou a apender língua portuguesa na Faculdade de Letras da Universidade de Lisboa. Vou acabar o curso caso dê-me o oportunidade de emprego. Não se exijo oferecer muito salário porque oxalá tenha este oportunidade para me estagio.
Acredido-me uma jovem trabalhadora, simpatica e tenho a pronta para enfrentar qualquer desafio.
Além de ter experiência num hotel, tinha experiência no social estudante. Todavia, Todos os empregos que eu trabalhava são para receber mais experiência e estudar.
Aprenda o que Aprender , é conveniente que o usemos sempre. Acho que ter razão, não é? Por isso, tomara tenha um oportunidade de entrevista rapidamente.
Agradedito pela atenção.
Com os meus melhores cumprimento
FF.
