# Supplementary material for: Native language identification from text using a fine-tuned GPT-2 model
Source: PeerJ Comput Sci. 2025 May 28;11:e2909. doi: 10.7717/peerj-cs.2909 (PMC12192634; doi:10.7717/peerj-cs.2909)
Supplement: Supplemental Information 1 [file peerj-cs-11-2909-s001.zip › NLI_PT_v2.0/total_data/Chinese/zh009CVITF.txt]

Antes o curso de português, tudos os dias, Eu levanto-se às oito da manha, depois eu tomei o prequeno-almoçar às oito e meia. Às nove, Eu fui às compras com os amigos. Normalmente, Nós almoçaram no café Às duas da tarde. Depois, eu custumei ir para casa de metro às três da tarde. Geralmente, Eu tomei um duche e vi televisão. Depois eu jantei em casa às sete da tarde. Das nove às onze da noite, eu fiz o meu trabalho de casa. Depois eu fui para a cama. Após o curso de português, eu vou estar outra curso de português e vou viver o mesmo vida assim.
