# Supplementary material for: Native language identification from text using a fine-tuned GPT-2 model
Source: PeerJ Comput Sci. 2025 May 28;11:e2909. doi: 10.7717/peerj-cs.2909 (PMC12192634; doi:10.7717/peerj-cs.2909)
Supplement: Supplemental Information 1 [file peerj-cs-11-2909-s001.zip › NLI_PT_v2.0/total_data/Chinese/zh010CVITF.txt]

Eu chamo-me MM, e sou chinês, mas agora moro em Lisboa, na PP. Eu vim de Lisboa em 2009. Eu estudo em IST para Doutormento cerbo três anos. O meu principal é engenheiro naval.
Normalmento, Eu acordo às oito horias de manhã, e tomo o duche e o pequeno-almoço. Eu saio de casa e apanho o metro para universidade, eu chego o escritório de XX á nove de manhã. Eu escrevo os livros de engenheiro, ou tenho curso. Eu almoço na catina e regresso para casa à sete de tarde. Depois, Eu ando a correr, ou jogo ténis, ou nato das sete as oito de tarde. Eu vejo o televiseão e leio notica em rede, eu durmo á noze de noite. no fim-de-semana, Eu sempre vou para costo de caparica.
Nas útimas féria, Eu alugo o carro e foi para Gibraltar com os meu amigos das 21 as 22 de Agosto. Eu campei em faro ao lado de praia e natei em mar.
a Nosso professora escina muito bom. e Eu estudo muito coisas em corso de português. Agora, Eu posso usar algun português, e vou continuva estudo português.
