# Supplementary material for: Native language identification from text using a fine-tuned GPT-2 model
Source: PeerJ Comput Sci. 2025 May 28;11:e2909. doi: 10.7717/peerj-cs.2909 (PMC12192634; doi:10.7717/peerj-cs.2909)
Supplement: Supplemental Information 1 [file peerj-cs-11-2909-s001.zip › NLI_PT_v2.0/total_data/Chinese/zh011CVITF.txt]

Nas últimas férias, todo os dias, acordei às 8h30 da manhã. Tomei o pequeno-almoço e depois saí de casa as 9h00. Fui de metro e cheguei no escritório às 9h30. À tarde, almocei na Cantina do I.S.T. com os meus colegas. Normalmente, tomei um café às 16h00 e depois trabalhei até 18h00. Jantei na cantina, e fiquei no meu escritório até a meia-noite. Gosto de trabalhar à noite porque está quieto. Voltei em casa às 00h30. Tomei duche e depois falei um pouco com os meus amigos. Fui para a cama às 01h30.
E Quando o curso de português acabar, vou viver a vida mais regular. Vou acordar às 7h30 da manhã. Vou chegar no escritório às 8h30. vou almoçar na Cantina às 12h30. Vou sair do escritório às 18h30 e depois vou cozinhar em casa. À noite, vou ler os livros e papéis. E vou tomar o banho às 23h30. Vou para a cama à meia-noite.
