# Supplementary material for: Native language identification from text using a fine-tuned GPT-2 model
Source: PeerJ Comput Sci. 2025 May 28;11:e2909. doi: 10.7717/peerj-cs.2909 (PMC12192634; doi:10.7717/peerj-cs.2909)
Supplement: Supplemental Information 1 [file peerj-cs-11-2909-s001.zip › NLI_PT_v2.0/total_data/Chinese/zh012CVETD.txt]

- Olhe, eu queria um bife mal passado com arroz e salada. Mas o senhor trouxe um bife bem passado com batatas fritas e arroz.
- Peço imenso desculpa. Mas um bife bem passado é mais saboroso, e faz bem à sua saúde.
- Tens razão. Mas não quero um bife bem passado. Vou falar com o gerente imediatamente.
