# Supplementary material for: Native language identification from text using a fine-tuned GPT-2 model
Source: PeerJ Comput Sci. 2025 May 28;11:e2909. doi: 10.7717/peerj-cs.2909 (PMC12192634; doi:10.7717/peerj-cs.2909)
Supplement: Supplemental Information 1 [file peerj-cs-11-2909-s001.zip › NLI_PT_v2.0/total_data/Chinese/zh012CVETF.txt]

Uma amiga minha tem uma firma e uma vez disse-me que os empregados novos que tinham graduado da Universidade sabiam pouco sobre as tarefas na empresa, e que ela tinha de ensinar do início. Eu respondei que era normal porque os alunos na Universidade, já tinham procurado demais de boa notas, em vez ao mesmo tempo desenvolverem a capacidade no trabalho.
É verdade que hoje em dia, os alunos sabem pouco sobre o trabalho, porque quando estudam na Universidade, estudam as téorias dos livros e não sabem como usam-nos. A culpa não é só dos alunos, as Universidade também são responsíveis neste resultado.
Actualmente, as Universidades deviam tomar mais medidas efectivas para ajudarem os alunos a ter um vida activa no mercado de trabalho. Por exemplo, para o aluno do direito, é melhor levar-los a arranjar um emprego do tempo parciel na empresa advogada ou fazer um estágio na qualquer empresa relacionada com direito.
Antes de eles graduadarem da Universidade, as Universidades podem falar para eles e dizer-lhe como arranjam um emprego adequado, o que devem fazer, o que não devem fazer, etc.
Mais, o que eu acho o mais importante é dizer-lhe como a empresa corre na realidade, ao que têm de dar atenção, como tratam das dificuldades lhes acontecido na empresa e a importância de manter a boa relacionamento com colegas e até com o chefe.
Mas, por outro lado, acho que a situação não é assim má. Os alunos que estudam muito na Universidade, vão tornar-se exelentes depois de uns dias de "Não sabem nada". Demoram tempo para eles se sentirem confortáveis na empresa. Porque eles podem aplicar os teorias à realidade em breve e tudo vai correr muito bem.
Eu disse à minha amiga assim e um ou dois meses depois, ela disse que os empregados novos já estavam a fazer muito bem na sua empresa.
