# Supplementary material for: Native language identification from text using a fine-tuned GPT-2 model
Source: PeerJ Comput Sci. 2025 May 28;11:e2909. doi: 10.7717/peerj-cs.2909 (PMC12192634; doi:10.7717/peerj-cs.2909)
Supplement: Supplemental Information 1 [file peerj-cs-11-2909-s001.zip › NLI_PT_v2.0/total_data/Chinese/zh013CAATI.txt]

Para uma nação, nem cultura, nem desenvolvimento. A cultura é a alma da nação. Um imperialismo cultural cuja a essência da sua continua é influenciada pela língua, a ideologia, a consciência, a proteção cultural, o desenvolvimento de economia, o nível da educação do povo. Dentro estas essências, porém, a língua é o primeiro facto. O âmbito de cultura para o imperialismo cultural tal como a água para os indivíduos. Quanto a mim, esiste uma relação dentro a nação, a cultura, a unificação da nação e a língua. Cada factor tem o imperialismo próprio, e cada imperialismo pode react outro. Mesmo assim, se nós ordernarmos o valor deles podemos descobrir um lógico que a língua seja o raiz doutros. Quer fale quer escreve, a língua é uma média dos pensamentos da comunidade de gente. Esta maneira pode dar um grande impacto para a próxima geração e passa à geração seguinte. Por causa da transmissão da língua, os obras dos autores e os pensamentos, que talvez tenham escolhedo pelas autoreadades, podem ganhar uma grande oportunidade de crescer, a ideologia e a consciencia do povo pode ser aumentando.
