# Supplementary material for: Native language identification from text using a fine-tuned GPT-2 model
Source: PeerJ Comput Sci. 2025 May 28;11:e2909. doi: 10.7717/peerj-cs.2909 (PMC12192634; doi:10.7717/peerj-cs.2909)
Supplement: Supplemental Information 1 [file peerj-cs-11-2909-s001.zip › NLI_PT_v2.0/total_data/Chinese/zh013CVATD.txt]

Nós somos um dos mais colhecidos Gabinentes de Turismo em Lisboa. Para que aumentemos a nossa capacidade competitiva e o nível do nosso serviço, bem como para atrairmos mais turistas, fazemos esta proposta.
Como nós sabemos, se melhorarmos as condições de acolhimento dos turistas, ganhamos um melhor resultados. Isto faz um importante papel na nossa estratégia de gestão. De maneira que faça isto, temos dois passos. Em primeiro lugar, elevamos a nossa equipa de trasportos e alojamentos. É preciso que alteremos os carros de trurista que já serveram há mais seis anos. Aliás, colaboramos, relativamente, com as associaçãos turisticos no cada lugar, escolhemos e contactamos com os hoteis e fazemos o negocíos com eles para guardarmos os quartos que dêem para umas boas paisagens. Além disso, procuramos mais especialidades de gastronomia.
Seguinte é, segundo aos diferentes tipos de turistas e às demandas delas, criamos abustandes termas de turismo. Por exemplo, inovamos o eco-turismo, turismo-luxo, turismo-aventura, entre outros. Depois disso, variamos consoante se trata das diversas escalas do nosso serviço e dividimos os preços entre diferentes partes. Lançamos os anúncios também é incluído.
Se verificarmos todos os passos referidos com uma exelente qualidade, concluindo a nossa confiaça e eficiência, conseguimos remar contra maré.
