# Supplementary material for: Native language identification from text using a fine-tuned GPT-2 model
Source: PeerJ Comput Sci. 2025 May 28;11:e2909. doi: 10.7717/peerj-cs.2909 (PMC12192634; doi:10.7717/peerj-cs.2909)
Supplement: Supplemental Information 1 [file peerj-cs-11-2909-s001.zip › NLI_PT_v2.0/total_data/Chinese/zh013CVETD.txt]

Dono: Estou, bom dia.
Eu: Bom dia. Eu vi uma informação sobre o sua casa. Queria alugar um quarto, faz favor. E quanto custa?
Dono: Sim, este quarto é 200 por mês.
Eu: Onde fica a casa? E há estação de metro perto desse?
Dono: Fica na PP. Tem uma estação que se chama Campo pequeno perto deste.
Eu: Muito bem. Posso usar todos os electrodomésticos? Posso ver o quarto?
Dono: Claro. E pode ir ver o quarto à tarde.
Eu: Muito obrigada.
Dono: De nada.
