# Supplementary material for: Native language identification from text using a fine-tuned GPT-2 model
Source: PeerJ Comput Sci. 2025 May 28;11:e2909. doi: 10.7717/peerj-cs.2909 (PMC12192634; doi:10.7717/peerj-cs.2909)
Supplement: Supplemental Information 1 [file peerj-cs-11-2909-s001.zip › NLI_PT_v2.0/total_data/Chinese/zh013CVETF.txt]

A amiga minha que se chama FF morava no centro da cidade e costumava passear com o namorado dela depois jantar todos os dias.
No fim de Agosto passado, num dia à noite, eles saíram de casa e passearam com muitas felidades porque a FF tinha ganho mais denheiro naquele mês. E um hora depois, quando eles voltaram a casa, veram a porta da apartemento era aberto e a sala e os quardos eram desarrumados. Unfelizemente, a FF descreveu seu denheiro já tinha perdido. Eles chamaram os vizinhos mas neguém veio o assaltante.
Eles decidiram telefonar a estação da polícia. Quando esperam a polícia, eles ouviram qualque coisa estava na cozinha. Eles foram à cozinha e veram a pessoa estive em cima do chão. Eles acalmaram-se e preparam atacá-la. No entanto, a pessoa não correu e ficou lá. Eles aproximaram-lhe com muitas atenções. E ele estive a dormir no chão e a mala da FF e a foga ficaram perto dele. Eles tiveram confuções mas neguem soube porque.
Depois dez minutos, a polícia voltou e tirou o assaltante para a médico. Quando o assaltante acordou, foi pergundado. Ele respondiu que ele tinha passado o apartamento e veu a porta era aberto e depois, ele entrou-a. Ele acrescentou que ele tirou a mala bonita e esperou sair. Mas naquele momento, ele não pôde aspirar porque ele tive asma. Depois acordou, ele veu o médico e a polícia e soube tudo.
