# Supplementary material for: Native language identification from text using a fine-tuned GPT-2 model
Source: PeerJ Comput Sci. 2025 May 28;11:e2909. doi: 10.7717/peerj-cs.2909 (PMC12192634; doi:10.7717/peerj-cs.2909)
Supplement: Supplemental Information 1 [file peerj-cs-11-2909-s001.zip › NLI_PT_v2.0/total_data/Chinese/zh014CAMTF.txt]

Gosto muito de viver em Portugal e fazer um curso de Língua Portuguesa.
É um bom oportunidade estudar Língua Portuguesa. Posso falar com as pessoas locais e praticar todos os dias. Quando vejo televisão, sempre há as notícias em Português. Quando tenho os problemas, devo perguntar à ajuda em Português. Aqui tem um bom ambiente para falar português e passar as férias.
A Língua faz uma parte de cutural. Se quiser estudar uma língua bem, deve conhecer outral local. Por isso nesta experiência ajuda me muito para conhecer artes, vinhos, comidas, músicas, pessoas locais atravês de visitar muitos sítios como Porto, Aveiro, Sintra e Óbidos. As pessoas são simpaticas e nós conversámos muito sobre as diferenças entre Portugal e China. Depois de partilharmos as opiniões, acho que Portugal tem muitos aspectos melhores do que China, por examplo, transporte público e protecção de ambiente.
Um curso de Língua Portuguesa no verão é curto, mas já apredi muito e conheci muitos alunos dos países diferentes.
Acho que unique positivo é sobre dinheiro. Agora a vida em Portugal fica cada vez mais cara por causa do problema economico. Os bilietes dos autocarros e metros custam mais do que antes. O governo pôs mais taxa nas coisas. Então eu decidi não fazer muitas compras e comi na cantina da Faculdade para poupar dinheiro.
Oxalá a situação fique melhor.
Portugal, até próximo ano!
