# Supplementary material for: Native language identification from text using a fine-tuned GPT-2 model
Source: PeerJ Comput Sci. 2025 May 28;11:e2909. doi: 10.7717/peerj-cs.2909 (PMC12192634; doi:10.7717/peerj-cs.2909)
Supplement: Supplemental Information 1 [file peerj-cs-11-2909-s001.zip › NLI_PT_v2.0/total_data/Chinese/zh014CVETD.txt]

Desculpe. Quero fazer reclamação. Eu pedi um bife mal passado com arroz e salada, mas depois o empregado trouxe um bife bem passado com batatas fritas e arroz. Podia dar-me o que eu quero?
Dono: Olá, está?
FF: Bom dia. Sou eu, FF. Quero alugar um quarto em Lisboa. Quanto custa?
Dono: 210 por mês.
FF: Onde fica?
Dono: Pero da Universidade de Lisboa. Só cinto minutos a pé.
FF: Que bom. Posso usar todos os electrodomésticos?
Dono: Claro.
FF: Obrigada.
Dono: De nada.
