# Supplementary material for: Native language identification from text using a fine-tuned GPT-2 model
Source: PeerJ Comput Sci. 2025 May 28;11:e2909. doi: 10.7717/peerj-cs.2909 (PMC12192634; doi:10.7717/peerj-cs.2909)
Supplement: Supplemental Information 1 [file peerj-cs-11-2909-s001.zip › NLI_PT_v2.0/total_data/Chinese/zh014CVETF.txt]

Eu acho que as Universidades hoje em dia não preparam os alunos para uma vida activa no mercado de trabalho.
Quando eu estudava na Faculdade de Direito de Xangai, não tinha muito trabalho de casa. Depois da aula, sempre ia à biblioteca. A cabeça era cheia de teorias e de livros.
Também podia jogar computedor todos os dias. Porquê normalmente os exames não foram difícil. Antes de exame, os profossores contaram as coisas importantes. Por isso os alunos sempre terem boas notas.
Além isso, eu não tive nada. Só soube os pequenos triunfos académicos foram importantes para procurar um lugar com um bom ordenado.
Mas depois de formar, o facto não é isso. As teorias não funcionam quanto trabalho. A experiência e o capaz são mais útil do que a licencitura.
Eu não tenho qualquer vantagem e deve de aprender tudo de zero. Ás vezes, sinto-me pior do que as pessoas que começam a trabalhar cedo sem licencituras.
Acordo da minha experiência, as universidades poderiam melhorar as seguintes:
1. Sublinhem o capaz em vez dos triunfos académicos.
2. Façam estágio para conhecer bem sociedade.
3. Ensinem as coisas mais práticas.
4. Renovem os livros velhos.
5. Procurem mais oportunidades para os estudentes no mercado de trabalho.
6. Façam ponte para os alunos no último ano. Introduzam-os para as firmas.
7. Deixem os estudentes ir fora da escola para ganhar mais experiência social.
8. Ensinem como é que ganhar a vida em vez das teorias no livro.
Mas é claro que como é que nós organizamos nosso vida na Universidade também é importante para uma vida activa no mercado de trabalho. Nós escolhamos que tipo de vida queremos. Uma boa atitude com as maneiras das Universidades vão ajudar os alunos quando formam.
