# Supplementary material for: Native language identification from text using a fine-tuned GPT-2 model
Source: PeerJ Comput Sci. 2025 May 28;11:e2909. doi: 10.7717/peerj-cs.2909 (PMC12192634; doi:10.7717/peerj-cs.2909)
Supplement: Supplemental Information 1 [file peerj-cs-11-2909-s001.zip › NLI_PT_v2.0/total_data/Chinese/zh015CVMTD.txt]

O meu querido amigo Nuno:
Há muito tempo que não te via, como tens passado?
Estou na praia de Ribeira D'Ilhas para passar as minhas ferias, esta praia situa-se entre as praias da Ericeira e de Ribamar. É uma praia que cheia de surfistas que chegam aqui para procurar as boas onds, porque esta praia é muita famousa para praticar de surf na Europa.
Estou aqui todos os dias para a praticar de banhos e de natação, e às vezes também participo o concurso da pesca desportiva.
Ouvi dizer que nesta praia, vai ser realizado uma competição de surf. Sei você é um grande adorador deste desporto. Vem cá imediato para participar!
Com os melhores caumprimentos
DATA: 09/08/2010.
A sua Aimga: Joana
