# Supplementary material for: Native language identification from text using a fine-tuned GPT-2 model
Source: PeerJ Comput Sci. 2025 May 28;11:e2909. doi: 10.7717/peerj-cs.2909 (PMC12192634; doi:10.7717/peerj-cs.2909)
Supplement: Supplemental Information 1 [file peerj-cs-11-2909-s001.zip › NLI_PT_v2.0/total_data/Chinese/zh016CVATF.txt]

É cada vez mais difícil vivermos nas sociedades modernas. As pessoas trabalham cada vez mais e recebem menos dinheiro. Isto é a situação muito comum e aparece em todas as áreas do trabalho. Por tanto eles começam a ter solidão, stresse e depressão. Por exemplo, em Macau os professores têm muitos trabalhos todos os dias. Depois das aulas eles ainda têm de fazer muitos trabalhos em casa. A maioria deles não têm tempo, e pois, não têm oportunidades de namorarem ou acompanharem os famíliares deles. É por esta razão é que eles têm solidão, stresse e depressão, Além deles, os empregados que trabalham nos escritórios e nos casinos também sofrem muito. Tendo estes sentimentos maus (a solidão, o stresse e a depressão), as saúdes ficam cada vez piores e isto é o mais grave prejuízo humano. Além disso, como os empregados não têm bastante energia para trabalho, as economias também são afectadas. A pior parte é que as pessoas estão a perder as capacidades de criação. A crição é a mais importante para uma sociedade e a economia. Sem ela, é difícil ter grande desenvolvimento.
As doenças das sociedades modernas afectam (não só) os empregados mas tambem os familiares deles. Quer isto dizer há muitas vezes quando eles estiverem tristes ou zangados por causa dos trabalhos deles, eles batem os filhos ou (os homens) batem as suas mulheres. De facto, o número de violação familiar aumenta rapidamente nesta altura. Além disso, como já mencionei que os pais têm de trabalhar muito e não têm bastante tempo para educar os filhos, pois os jovens não sabem comunicar com os outros numa forma correcta e fazem sempre coisas más. O novo género é a parte mais importante no futuro. Então ao crescerem sem o amor de familia e se sentem sempre só, como é que a nossa sociedade se consegue desenvolver?
