# Supplementary material for: Native language identification from text using a fine-tuned GPT-2 model
Source: PeerJ Comput Sci. 2025 May 28;11:e2909. doi: 10.7717/peerj-cs.2909 (PMC12192634; doi:10.7717/peerj-cs.2909)
Supplement: Supplemental Information 1 [file peerj-cs-11-2909-s001.zip › NLI_PT_v2.0/total_data/Chinese/zh017CVATF.txt]

Acha que Helena Silva é simpática, mas eu não concordo tudo: "Todos temos a responsabilidade e a obrigação de olharmos uns pelos outros", disse ela, isso é a sua opinião, mas, quem está a obrigar-nos a fazer a responsabilidade? É ela, não acho ter a mesma obrigação, ela não é reina, a sua opinião não tem obrigação, por isso, é melhor que ela diga assim: "Eu tenho a responsabilidade..." irei concordar com ela.
Eu percebo que nós pertencemos ao mesmo mundo, então, os homens e os animais também convivem no mesmo mundo, não é? Embora todos tenham a responsabilidade de olharmos uns pelos outros, "os outros" não incluím os animais, então, para mim, ela ainda não perceba que pertencemos ao mesmo mundo, um mundo mesmo.
Nós gostamos de ser o centro do mundo, o que estamos a falar sempre é verdadeiro, não é possivel ser incorrecto, por tanto, também gostamos muito de obrigar os outros a seguir nossas ideias.
Eu odeio isso, se eu fosse ela, iria dizer: "Eu tenho a responsabilidade e a obrigação de olhar um pelos outros, também pelos animais; então porque o faço? Possivelmente porque já percebi que pertencemos ao mesmo mundo."
Mas a vontade dela é vale, e quer fazer uma influência para outros.
Nós chineses temos uma frasinha: "Quando estiver pobre, ajudo eu propriamente, quando tiver o capaz, ajudo aos outros." ela tem o capaz a fazer apoio, tem de ser! Eu concordo com a acção dela, e eu também gosto de ajudar aos outros, mas não porque eu tenho a responsabilidade e a obrigação, apenas eu gosto! Fazendo o apoio pela responsabilidade e pela obrigação? ela ainda não percebe o que é o coração real de ajudar aos outros.
