# Supplementary material for: Native language identification from text using a fine-tuned GPT-2 model
Source: PeerJ Comput Sci. 2025 May 28;11:e2909. doi: 10.7717/peerj-cs.2909 (PMC12192634; doi:10.7717/peerj-cs.2909)
Supplement: Supplemental Information 1 [file peerj-cs-11-2909-s001.zip › NLI_PT_v2.0/total_data/Chinese/zh018CVATF.txt]

No nosso mundo, como o ditado de Helena Silva, todos temos a responsabilidade para ajundarmos as pessoas que estão nos desastres. Parece uma obrigação fixa, todavia poucas pessoas preferem dar mazinho ao alguém sem o retorno.
É verdade que as pessoas nesta altura, comparando com os na epoca utilmá, são menos cudiosos, também com as corações duras. Eu pessoalmente vejo e acredito que a maioria queiram comprar algumas coisas luxas em vez de ajudar alguém sobre a vida necessária. Não acho que as pessoas tenham a mesma ideia como Helena Silva, talvez alguém tenha um opinião como ela, mas é certo que por causa da economia agora, ninguém tem a vontade para olhar um pelo outro. Não podemos significar que estas pessoas sejam fechados, duras, como um jeito natural, nós só pensamos doutros enquanto temos a vida satisfeita, especialmente quando temos a família. Em primeira lugar, devemos de lhes satisfazer. Para vivermos no mesmo mundo, usamos os mesmos recursos, nunca acho que pertençamos a situação diferente. Porém, não posso olhar para outros por cada minuto com a coração aberta. A ideia de Helena Silva é demaisada pesada para mim, visto que tenho os problemas proprios, antes de ter resolvido as minhas dúvidas, não tenho nenhuma vontade para olhar por outros. Mas se alguem me pedir a ajundar, com certeza ofercerei me com força.
Talvez não seja uma pessoa perfeita, por isso, não consigo cuidar mais do que minha capacidade. Desejo que possa ser mais genoaosa no futuro e ajunde mais pessoas com minha capacidade.
