# Supplementary material for: Native language identification from text using a fine-tuned GPT-2 model
Source: PeerJ Comput Sci. 2025 May 28;11:e2909. doi: 10.7717/peerj-cs.2909 (PMC12192634; doi:10.7717/peerj-cs.2909)
Supplement: Supplemental Information 1 [file peerj-cs-11-2909-s001.zip › NLI_PT_v2.0/total_data/Chinese/zh019CVMTD.txt]

Olá Nuno,
Como estás?
Estou agora na Praia a passar as minhas férias. O tempo aqui está óptimo. O sol brilha no dia e à noite o vento está frio e agradável. Há muita gente na praia: raparigas bonitas com biquini, famílias alegres e também pessoas a jogar voleibol e a nadar. Eu apanho sol todo o dia e às vezes vou nadar e enterrar-me com as areias. Quando janto, vejo o pôr-do-sol e fico confortável. Como muitos mariscos e tiro muitas fotos. Vou te mostrar as fotos depois de voltar!
Tenho muitas saudades de ti e desejo-te tudo de bom!
Sua amiga Joana
