# Supplementary material for: Native language identification from text using a fine-tuned GPT-2 model
Source: PeerJ Comput Sci. 2025 May 28;11:e2909. doi: 10.7717/peerj-cs.2909 (PMC12192634; doi:10.7717/peerj-cs.2909)
Supplement: Supplemental Information 1 [file peerj-cs-11-2909-s001.zip › NLI_PT_v2.0/total_data/Chinese/zh020CAETD_1.txt]

Você: Bom dia. Chamo-me FF. Eu quero um quarto.
Dono: Bom dia. Eu tenho um quarto que quer alugar.
Você: Onde é o seu quarto, e os preços por mês?
Dono: Então, é em Saldanha e 280 por mês.
Você: Há todos os electrodomésticos?
Dono: Sim, usas todos.
Você: Como é que os transportes?
Dono: Cinco múnites para Metro e tres múnites para supermarcado.
Você: Também. Obrigada.
Dono: Obrigado.
