# Supplementary material for: Native language identification from text using a fine-tuned GPT-2 model
Source: PeerJ Comput Sci. 2025 May 28;11:e2909. doi: 10.7717/peerj-cs.2909 (PMC12192634; doi:10.7717/peerj-cs.2909)
Supplement: Supplemental Information 1 [file peerj-cs-11-2909-s001.zip › NLI_PT_v2.0/total_data/Chinese/zh020CAETD_2.txt]

3 de Outobro de 2010, o meu primeiro dia em Portugal. O tempo há mal e choveu muito. O amigo MM fui para aeoporte e apranhava taxi com me para a minha casa. Na casa, ele falarei com o meu dono e tradutarei para me em chinese. Depois de nós temos comprar alguma caixas no supermarcado. À noite, nós femos jantar com algum amigos em PP. Às 20:00 eu arruma o meu bagages em casa e tomava duche. Às 22:00 eu durmi.
