# Supplementary material for: Native language identification from text using a fine-tuned GPT-2 model
Source: PeerJ Comput Sci. 2025 May 28;11:e2909. doi: 10.7717/peerj-cs.2909 (PMC12192634; doi:10.7717/peerj-cs.2909)
Supplement: Supplemental Information 1 [file peerj-cs-11-2909-s001.zip › NLI_PT_v2.0/total_data/Chinese/zh020CAETF.txt]

Quria FF:
Como está? Por aqui estou bem.
Eu moro em Lisboa já há cinco meses. Estou a aprender português de 2º para 5º feira de às 8h00 para às 12h00 em Universidade de Lisboa. A minha professora é muito bonita e simpatica. Eu e os meus colegas gostam de conversar com ele.
Eu vivo um quarto sozinha. O meu quarto é grande. Ao fim-de-semena, cozinhei o jantar para os meus amigos chineses e comeram no meu quarto. No feiado, eu vou para Sintra, a torre de Belém e o Porto, etc. Na próximo feriado, nós vamos visitar estes locais bonitas.
Amo-ti.
Os beijinhos.
26 de Janeiro de 2011, Lisboa
FFLL
