# Supplementary material for: Native language identification from text using a fine-tuned GPT-2 model
Source: PeerJ Comput Sci. 2025 May 28;11:e2909. doi: 10.7717/peerj-cs.2909 (PMC12192634; doi:10.7717/peerj-cs.2909)
Supplement: Supplemental Information 1 [file peerj-cs-11-2909-s001.zip › NLI_PT_v2.0/total_data/Chinese/zh020CAETI.txt]

Querida FF:
Como está?
Estou bem. Vim para Portugal há dois meses. Nos ultimos meses tenho comido mais patatas. Mas não tenho comido peixes aqui porque peixes não são frescos. Todos os dias, tenho chegado à escola de Metro. Tenho tomado um café ou um galão todos as amanhã. Ultimomente, tenho cozinhado muito pratos chineses.
Em Lisboa, eu tenho vivido no quarto sozinho. E mais tenho limpo casa e casa de banho. É alguma coisas dificil para mim.
Nos ultimos semanas tenho estudado Português na biblioteca.
É a parte de minha vida em Lisboa. Na próxima vez, digo-te muito!
Beijinhos,
FFLL
Lisboa, 3 de Decembro de 2010
