# Supplementary material for: Native language identification from text using a fine-tuned GPT-2 model
Source: PeerJ Comput Sci. 2025 May 28;11:e2909. doi: 10.7717/peerj-cs.2909 (PMC12192634; doi:10.7717/peerj-cs.2909)
Supplement: Supplemental Information 1 [file peerj-cs-11-2909-s001.zip › NLI_PT_v2.0/total_data/Chinese/zh020CAMTF.txt]

Lisboa, 25 de Maio de 2011
Assunto: Sugestão sobre as actividades para os estrangeiros se sentirem melhor na capital do país.
Ex.mos Srs.:
Sou a FF, estudante de Macau e estudo Português na Faculdade de Letras da Universidade de Lisboa. Como uma estrangeira vive em Lisboa. Por melhorar o reputado de Lisboa, a capital de Lisboa. Por isso, venho por este meio sugerir informações sobre as actividades de Lisboa para atrair mais visitantes para Lisboa.
Acho que em Lisboa, há muitas actividades culturais, por exemplo, a festa de carnaval. Mas não têm muitas pessoas sabem a data e o lugar, por isso, dentro a cidade, deve indicar as imformações mais claro.
É importante provar a comida portuguesa. Acho que a Câmara Municipal leva uma festa de comida portuguesa. Por atrair visitantes, também pode lavar alguns concertos durante a festa. Porque a comida portuguesa é delicioso e típica.
Também o jogo de futebol em Portugal é famoso. É interessante que vejo um jogo de futebol.
Este é tudo queria sugerir.
Com os melhores cumprimentos.
FF.
