# Supplementary material for: Native language identification from text using a fine-tuned GPT-2 model
Source: PeerJ Comput Sci. 2025 May 28;11:e2909. doi: 10.7717/peerj-cs.2909 (PMC12192634; doi:10.7717/peerj-cs.2909)
Supplement: Supplemental Information 1 [file peerj-cs-11-2909-s001.zip › NLI_PT_v2.0/total_data/Chinese/zh021CAETD_1.txt]

Eu: Bom dia, é o dono?
Dono: Sim.
Eu: Sou estudante. Queria alugar um quarto na sua casa.
Dono: Está bem. Um quarto custa trezentos euros por um mês.
Eu: E onde é que fica?
Dono: Fica em Picoas, perto da estação de metro. Podes ir para a escola de metro.
Eu: Há televisão no quarto?
Dono: Há televisão, luz e computador no quarto. Podes usar todos os electrodamésticos em minha casa.
Eu: Muito obrigado pelas suas informações.
