# Supplementary material for: Native language identification from text using a fine-tuned GPT-2 model
Source: PeerJ Comput Sci. 2025 May 28;11:e2909. doi: 10.7717/peerj-cs.2909 (PMC12192634; doi:10.7717/peerj-cs.2909)
Supplement: Supplemental Information 1 [file peerj-cs-11-2909-s001.zip › NLI_PT_v2.0/total_data/Chinese/zh021CAETD_2.txt]

Eu cheguei de Portugal no 25 de Setembro. Quando saí do aeroporto, os meus amigos já estiveram a esperar por mim. Depois nós apanhámos um táxi para o meu quarto que fica na PP. Os meus amigos ajudaram-me a levar as minhas malas para o meu quarto. Antes de almoçar, tomei um duche. À tarde, fui fazer as compras ao supermercado. Comprei umas coisas que uso todos os dias. Também fiz uma cartão de metro. À noite, estive cansadíssimo e deitei-me cedo.
Eu começei a vida nova no aquele dia.
