# Supplementary material for: Native language identification from text using a fine-tuned GPT-2 model
Source: PeerJ Comput Sci. 2025 May 28;11:e2909. doi: 10.7717/peerj-cs.2909 (PMC12192634; doi:10.7717/peerj-cs.2909)
Supplement: Supplemental Information 1 [file peerj-cs-11-2909-s001.zip › NLI_PT_v2.0/total_data/Chinese/zh021CAETF.txt]

Lisboa, 26 de Janeiro de 2011
Caro MM,
Como vais? Já não te escrevo a carta há meio ano. Tenho muitas saudades de Macau.
Já há quatro meses fico em Portugal. Ainda não costumo o ritmo da vida em Lisboa, que é diferente do de Macau. Vou frequentar as aulas de história numa escola secundária para aprender e ouvir mais. Apesar de o exame nacional estar a chegar, ainda não sei muito, por isso, é necessário estudar mais e jogar menos. Desejo que seja aprovado no exame!
Hoje, tive um teste do curso de português. O teste não era muito difícil pelo facto de os exercícios que a professora me dou ajudarem muito. Acho que vou tirar o curso mais superior para aprender português mais. Apesar de conseguir compreender e escrever textos básicos, ainda não falo português bem. Acho importante fazer amigos portugueses.
Como estão os teus pais? Dá-lhes as minhas saudades.
Um abraço,
MM.
