# Supplementary material for: Native language identification from text using a fine-tuned GPT-2 model
Source: PeerJ Comput Sci. 2025 May 28;11:e2909. doi: 10.7717/peerj-cs.2909 (PMC12192634; doi:10.7717/peerj-cs.2909)
Supplement: Supplemental Information 1 [file peerj-cs-11-2909-s001.zip › NLI_PT_v2.0/total_data/Chinese/zh021CAETI.txt]

Lisboa, 3 de Dezembro de 2010
Caro Amigo,
Como vais? Acho que a tua vida em Macau é ainda boa, não é?
Eu já cheguei a Portugal há dois meses. A minha vivência estudantil é ainda boa. Já comecei a compreender português mais do que antes.
No mês passado, já mudei-me para um apartamento novo, gosto muito do. Agora, já preparei tudo e tenho de estudar e aprender mais diligentemente.
Como vou ter o escrito exame nacional de história em próximo Junho, preciso de preparar bem por ler todos os livros escolares de história. Para mim, isso é uma tarefa difícil porque há muitas palavras que não conheço nos livros. Desejava que possa vencer esta dificuldade e que seja aprovado no exame.
Como estão os teus pais? Podes dar-lhe as minhas saudades deles?
Um abraço,
MMLL
