# Supplementary material for: Native language identification from text using a fine-tuned GPT-2 model
Source: PeerJ Comput Sci. 2025 May 28;11:e2909. doi: 10.7717/peerj-cs.2909 (PMC12192634; doi:10.7717/peerj-cs.2909)
Supplement: Supplemental Information 1 [file peerj-cs-11-2909-s001.zip › NLI_PT_v2.0/total_data/Chinese/zh021CVATD.txt]

Nasceram muitos meios novos de comunicação, em virtude do desenvolvimento tecnológico da sociedade cada vez mais moderna. É indisputável que as tecnologias avançadas facilitem a nossa vida, mas elas estão a alterar as nossas maneiras de comunicar, ou ainda, estragar a nossa relação. Isto é a situação presente da sociedade.
Apesar de haver mais meios para comunicar, temos menos vocação de estabelecer bem a relação. Antigamente, as pessoas comunicavam-se por carta, hoje em dia, comunicamo-nos na Internet, por telemóveis e por SMS, entre outros. Antigamente, o meio de comunicar, a carta, era difícil, mas mantinha bem a relação entre pessoas. No presente, os meios de comunicação são mais fáceis, mas as pessoas pensam que é menos importante gastar tempo para estabelecer a relação, porque consideram que os meios são rápidos e dão para manterem a relação com outrem. Por isso, as pessoas pensam que não vale a pena gastar tempo para manterem a relação. Isto é o problema. Nós beneficiamos das tecnologias, mas de forma errada.
Nós agora dependemos demais das tecnologias e não reparamos os efectos negativos disto. Se nós continuarmos a nossa maneira de comunicação, a nossa relação vai-se tornar pior, ou desaparece. Portanto, temos de corrigir a nossa mentalidade, alterar a nossa maneira de viver e repensar sempre. Senão, quem vão receber o resultado somos nós.
