# Supplementary material for: Native language identification from text using a fine-tuned GPT-2 model
Source: PeerJ Comput Sci. 2025 May 28;11:e2909. doi: 10.7717/peerj-cs.2909 (PMC12192634; doi:10.7717/peerj-cs.2909)
Supplement: Supplemental Information 1 [file peerj-cs-11-2909-s001.zip › NLI_PT_v2.0/total_data/Chinese/zh021CVATF.txt]

A partir do século passado, o mundo começou a desenvolver-se rápidamente, o que alterou a cara do mundo. Devido às duas guerra mundiais, no campo de tecnologia tivemos um grande salto em frente. Findas as guerras, os meios de comunicação usados em guerra generalizam-se. Deste modo, temos agora numerosos meios para comunicar. Contudo, o aumento das formas de comunicação mudou a nossa mentalidade.
Bem sabemos que, antigamente, a carta e o recado eram as únicas maneiras da Humanidade para comunicar. Em contrapartida, a Internet, o telemóvel esperto e o telefone, entre outros, tornaram-se as formas principais para comunicar no dia-a-dia, em que o recado quase desaparece e a carta só serve para o uso formal e oficial. Apesar das novidades, conseguimos manter a nossa comunicação, que se torna mais rápida.
Todavia, além do rapidez, as novidades para comunicar também trouxeram-nos impactos negativos. Embora possuamos a tecnologia mais avançada, a nossa relação não avança, dado que nós não dedicamos tempo a estabelecer a relação. Nós só mantemos a relação através da tecnologia agora, mas não da coração. Se nós continuarmos a depender da tecnologia demasiado, o nosso laço deve sofrer a estragação.
Em suma, temos de alterar a nossa maneira presente de comunicação, serão, a nossa relação piora-se, em virtude de a comunicação ser assente na relação.
