# Supplementary material for: Native language identification from text using a fine-tuned GPT-2 model
Source: PeerJ Comput Sci. 2025 May 28;11:e2909. doi: 10.7717/peerj-cs.2909 (PMC12192634; doi:10.7717/peerj-cs.2909)
Supplement: Supplemental Information 1 [file peerj-cs-11-2909-s001.zip › NLI_PT_v2.0/total_data/Chinese/zh022CAETF.txt]

Em Macau, por causa da encomnomia macaensa ser depente dos casinos, há cerca de cinquenta por cento de cidadões trabalham nos casinos relativos. As saúdas dos empregos dos casinos não são normalmente bom, porque os horários deles não são semples fixados, é necessario mudá-los cada semena, mas também eles espeiram o fumo de cigarete que os cliente fazem. Apesar dos condições dos lugares do trabalho não são bom, há muitas pessoas ainda queriam entrar aquele tipo de trabalho, porque poderem ganhar 17 mils euros por mês. Há cerca de trinta por cento de cidadões trabaham no orgões do governo, quando ser funcionario publico, os orgões do governo vão oferecer mulitas condições para os empregos dele. Há vente por cento de cidadões perferiam trabalhar nas outras empresas ou abrir empresas próprias.
