# Supplementary material for: Native language identification from text using a fine-tuned GPT-2 model
Source: PeerJ Comput Sci. 2025 May 28;11:e2909. doi: 10.7717/peerj-cs.2909 (PMC12192634; doi:10.7717/peerj-cs.2909)
Supplement: Supplemental Information 1 [file peerj-cs-11-2909-s001.zip › NLI_PT_v2.0/total_data/Chinese/zh022CAETI.txt]

3 de Dezembro de 2010, Lisboa
Querida FF.
Como tens passado? Não nos encontramos há 2 meses. A minha vida é tudo bem.
Quando cheguei a Portugal, morava em zona de PP, onde é o lugar conviente para ir à Univercidade de Lisboa e compro qualquer coisas, mas morava muitas pessoas na minha casa, por isso, fui mudar o meu quatro para outro lugar - zona de PP, tenho morado com dona e a mãe dela, gosto muito dela.
Ultimulmente, tenho pensado uma coisa sobre o curso de mestado de direito, ainda tenho-o considerado, porque tenho uma problem importante, acho que o curso ultilizarse o língua de portugues é difícil para mim. Na ultilma semana, eu tenho emprestado os livros de direito e tenho estado sozinho, porque queria conhecer as palavras sobre direito, por tanto, todos os dias estou muito cansado, mas é precisar de estudar. Além disso, tenho buscado o curso de informações, queria saber mais.
Beijinho
MM
