# Supplementary material for: Native language identification from text using a fine-tuned GPT-2 model
Source: PeerJ Comput Sci. 2025 May 28;11:e2909. doi: 10.7717/peerj-cs.2909 (PMC12192634; doi:10.7717/peerj-cs.2909)
Supplement: Supplemental Information 1 [file peerj-cs-11-2909-s001.zip › NLI_PT_v2.0/total_data/Chinese/zh022CAMTD.txt]

Eu vivo em Macau antes de vir a Portugal, eu sei que entre Portugal e Macau têm uma relação histórica. Macau tinha sido dominado por Portugal há quiento anos antes de retornar para a China no dia 20 de Dezembro de 1999. Por causa dessa relação, Macau existe a cultura português. Por isso, eu sei que Macau é muito perecido com Portugal, e por este razão, queria vir a Portugal para sentir a vida e cultura de Portugal. Quando eu cheguei à aereporto de Lisboa, claro que ficava muito feliz e queria pesar rapidamente a cidade de Lisboa, é primeira vez que visito cá. Eu fui passear em Saldanha quando eu arranjei as minhas pagagens. O meu sentido que é muito interessante, parece ficar em Macau, os portugueses são muitos simpaticos, mas há unico lugar que eu não habituo, é o preço de caisa que é mais caro do que Macau. Além de passear em Saldanha, mas em Rossio, ali há uma praça e fonte, o situação é mesmo com Macau, por isso, Rossio é um lugar peferido.
