# Supplementary material for: Native language identification from text using a fine-tuned GPT-2 model
Source: PeerJ Comput Sci. 2025 May 28;11:e2909. doi: 10.7717/peerj-cs.2909 (PMC12192634; doi:10.7717/peerj-cs.2909)
Supplement: Supplemental Information 1 [file peerj-cs-11-2909-s001.zip › NLI_PT_v2.0/total_data/Chinese/zh022CAMTF_1.txt]

Na apresentação final passada, eu prefiro mais a apresentação da FF, ela apresentou o casamento de Portugal e país dela. Eu prefiro-a por causa do contéudo, mas também a expressão dela muito bom, ela apresentou sem ler e ficou natural, pareceu-se a lingua portuguesa é dialecto dela. Eu aprendeu com essa apresentção apresentar com confiança, porque assim pode ficar-me mais natural quando faço apresentação.
