# Supplementary material for: Native language identification from text using a fine-tuned GPT-2 model
Source: PeerJ Comput Sci. 2025 May 28;11:e2909. doi: 10.7717/peerj-cs.2909 (PMC12192634; doi:10.7717/peerj-cs.2909)
Supplement: Supplemental Information 1 [file peerj-cs-11-2909-s001.zip › NLI_PT_v2.0/total_data/Chinese/zh022CAMTF_2.txt]

Uma Carta de Reclamação.
27-Oct-2011 Lisboa, Portugal
Assunto: Alguns serviços não correspondiam ao anunciado.
Na duas samenas passadas, eu tinha visto o seu anunciado na internet e decidi escolher a sua agência de viagens. Eu escolhei-lhe por causa do lugar de viagem e o pacote dos serviços. Antes de escolher-lhe, eu fiz uma comparação com outra agência de viagens, o resultado é que a sua empresa foi melhor. Porque há seguentes condições: transfer do aeroporto para o hotel, pensão completa, quarto com vista panorâmica, dois passeios com guia turístico e acesso gratuito ao spa. O preço com estas condições não foi muito comum, portanto, escolhei-lhe.
Com efeito, a situação não foi assim, quando cheguei à pensão e entrei o quarto, não vi nada vista panorâmica, só fica um edifício indústrico em frente da janela. Esta viagem, eu fui com a minha narmonada, no início, vocês prometeram que arranjou uma guia turísico para nos, mas quando nos visitarmos no segundo dias, essa guia disse que tinha ficado ocupado e não queria acompanhar-nos. No Ultimo problema, quando nos entrarmos o sítio para fazermos o spa, o trabalhador pediu-nos pagar as despesas adminitrativas, achamos que foi muito inviável. Se vocês não tivessem estas condições ao anunicado, é certo que não escolhermos-lhe.
Agora, Nós ficamos muito zangado, não queremos nada coisa, só pedimos-lhe devolver 300 euros para nós por casa das vossas negliências!
MMLL
