# Supplementary material for: Native language identification from text using a fine-tuned GPT-2 model
Source: PeerJ Comput Sci. 2025 May 28;11:e2909. doi: 10.7717/peerj-cs.2909 (PMC12192634; doi:10.7717/peerj-cs.2909)
Supplement: Supplemental Information 1 [file peerj-cs-11-2909-s001.zip › NLI_PT_v2.0/total_data/Chinese/zh022CAMTI.txt]

Eu já vivo em Lisboa para aprenter português há quase dez meses. Antes de vir a Lisboa, eu também aprentia português no "IPOR" (Instituto Português de Oriente) alguns tempos. Mas porque eu não continuo aprenter português em Macau e vim cá para fazer isso?
Porque acho que se alguem quiser aprentem uma língua, é melhor viver em país desta língua. Por isso, eu vivo em Lisboa é bom para intensificar a capacidade deste língua, há muitas vantagens.
Em Macau, temos muitos assuntos para tratar-mo-los, é habitualmente pôr os livros portugueses em mesa quando voltamos para casa, porque a vida complicada em Macau é muito cansativa, não temos vontade para continuarmos estudar em casa. Além disso, o ambiente de língua é mal, porque quase todas as pessoas falam chinês.
Em Portugal, não há este serié das problemas, e também podemos tirar um curso de língua portuguesa, o tempo do curso é mais longo do que em Macau. Também podemos conhecer outros estrangeiros para praticarmos e aprentermos as línguas delas. É certo que Portugal é um pais que aprentemos português lá.
