# Supplementary material for: Native language identification from text using a fine-tuned GPT-2 model
Source: PeerJ Comput Sci. 2025 May 28;11:e2909. doi: 10.7717/peerj-cs.2909 (PMC12192634; doi:10.7717/peerj-cs.2909)
Supplement: Supplemental Information 1 [file peerj-cs-11-2909-s001.zip › NLI_PT_v2.0/total_data/Chinese/zh022CVA1TF.txt]

Hoje em dia "Tecnologia" está cada vez mais desenvolvida, as pessoas depentem demasiados artigos digitais, dado que são mais convinente. Há muitos artigos digitais que nos podemos usar para comunicar, por example, telemovel, computador, "IPod" e "Ipad", além disso, podemos comunicar e saber as informações dos nossos amigos por "Internet" que temos "Facebook". "Facebook" é uma maneira da comunicação que mais famoso e conhecido. As pessoas podem saber facilmente os estados recentes dos seus amigos através do Facebook, quer dizer, eles já não têm vontade para apanhar telemóvel, ligar e falar com os seus amigos, visto que é imenso facil para saber como foi passado, só sentão em frente de computador ou consulta alguns artigos digitais que já instalaram o Facebook.
Há um tópico conhecido é que "Tecnologia ajuda nos estabelecer ou destruir a relação?" Antigamente, conversavamos face em face, quando apareceu telemóvel, as pessoas falam através de tecnologia, e agora, carregam algumas palavras para conversa na "Internet". Eles usam a maioria do tempo na tecnologia e internet, faltam oportunidade para estabelecer a relação.
Mais meio de comunicação, tendo vantagens e desavantagens. Nós podemos entender e saber rapidamente as informações que queremos sabê-las, mas poupamos o tempo. Por outro lado, estes meios não são simpaticos, pois não nos vêmos face em face e, faltando modanças, portanto, acho que esta tentência nem bom nem mal.
