# Supplementary material for: Native language identification from text using a fine-tuned GPT-2 model
Source: PeerJ Comput Sci. 2025 May 28;11:e2909. doi: 10.7717/peerj-cs.2909 (PMC12192634; doi:10.7717/peerj-cs.2909)
Supplement: Supplemental Information 1 [file peerj-cs-11-2909-s001.zip › NLI_PT_v2.0/total_data/Chinese/zh022CVA2TF.txt]

Tenologia está cada vez mais forte, porque sociedade desenvolve muito rápido e também temos de comunicar dentro de curto tempo. Algúmas especlistas inventaram varios meios para nós comunicamos. Em facto, estes meios são convinentes para sabemos informações e, há muitas pessas usam maioria de tempo nesses meios e não queriam falar com os amigos deles cara em cara.
Existe muitos problemas que usamos muito estes meios, tenho um example que é muito normal agora, quando jantam num restaurante, as pessoas gostam de jogar telemóvel e não falam com amigos deles, parece que um grupo de pessoa sentam junto, mas não conhecem entre eles. Acho que nos obstrue estabelecer a relação de sociedade.
O Facebook agora é famoso no mundo, ele ajuda-nos entender como é o estado recente dos nossos amigos e não precisamos sabê-lo através de telefonarem-nos, isso é um problema grande, porque nós não queriamos sair de casa ou custamos o tempo para falar e ver com eles, por isso, temos de tomar atenção com estes problemas.
