# Supplementary material for: Native language identification from text using a fine-tuned GPT-2 model
Source: PeerJ Comput Sci. 2025 May 28;11:e2909. doi: 10.7717/peerj-cs.2909 (PMC12192634; doi:10.7717/peerj-cs.2909)
Supplement: Supplemental Information 1 [file peerj-cs-11-2909-s001.zip › NLI_PT_v2.0/total_data/Chinese/zh022CVMTD.txt]

Carta De Apresentação
Exmo Diretor da Empresa de Advogado
Assunto: Responda ao anúcio - Escretório de Advogado.
Chamo-me MM, tenho 23 anos, sou de Macau. Quando era criança, gostava muito de Direito, por isso, eu escolhi estudar Direito em Universidade que se chama Universidade de ciência e tecnologia de Macau, mas também obti licenciatura ali em 2010. Eu conheço muitas áreas de Direito e tive boa nota em cada um.
Eu consigo falar três línguas - chinês, inglês e português. Comecei a aprender português durante prazo universitário, mas o tempo do curso português não é muito intensivo, este é uma das razões que vim a Lisboa para aprender mais português, porque aqui em Lisboa, o ambiente ajuda-me aprender rapidamente português. Outra razão é assim, conheço bem português é bom para estudar Direito, e maioria de livro de Direito é português, por isso, tenho de saber como é este língua? Agora, eu falo português e tenho conhecimento de Direito, acho que é bom para este carreia.
Antes de chegar a Lisboa, eu trabalhei no Banco Internacional de Macau há três anos, é um parte-time, porque naquela altura, ainda tive de estudar em universidade, as funções principis do meu emprego é arranjar os documentos e ajudar os meus colegas.
Espero que possamos entrevistar na sua empresa.
Muito obrigado pelo seu visto
MMLL
2011-07-04.
