# Supplementary material for: Native language identification from text using a fine-tuned GPT-2 model
Source: PeerJ Comput Sci. 2025 May 28;11:e2909. doi: 10.7717/peerj-cs.2909 (PMC12192634; doi:10.7717/peerj-cs.2909)
Supplement: Supplemental Information 1 [file peerj-cs-11-2909-s001.zip › NLI_PT_v2.0/total_data/Chinese/zh023CAETF.txt]

Caro amigo, MM.
Como estás? Eu ja tinha chegado Lisboa há cerca 4 mês.
Eu não gosto este tempo, porque costuma chover, mas eu sei o tempo fica bom no Verão. Então, a comida portuguese é muito dilicioso e o bolo é também (estou muito grande).
Lisboa é um cidade lidissimo e homem é muito simpático, eu ja tinha visto o Terro de Belém, o Castelo de S. Jorge, Sintra... São muito bonitos, pesso que gostas este muito, espero-te vir Lisboa e tiramos fotográfia junto.
No próxima segunda-feira, vou jantar com os meus amigos na minha casa porque acabomos os nossos cursos, vou tirar a foto para ti.
No proxima semena, vou ir ao Porto sozinha, porque eu queria conversar mais com portuguese, então, se eu viajo sozinha em Portugual, posso particar mais o meu português.
Este é a primero vez viajo sozinho, espero sem problema.
Muitos beijilhos.
FF.
