# Supplementary material for: Native language identification from text using a fine-tuned GPT-2 model
Source: PeerJ Comput Sci. 2025 May 28;11:e2909. doi: 10.7717/peerj-cs.2909 (PMC12192634; doi:10.7717/peerj-cs.2909)
Supplement: Supplemental Information 1 [file peerj-cs-11-2909-s001.zip › NLI_PT_v2.0/total_data/Chinese/zh023CAETI.txt]

Caro MM
Já chegou portugal há 2 mês, eu moro em Lisboa e aprendo portuguese na Faculdade de Letras se Universidade de Lisboa.
O meu quarto não é grande mas muito bonito, eu gosto muito, eu gosto muito, e preto de Faculdade, eu moro com a portuguese que se chama FF, ela é muito simpatica e sempre conversa comigo em Portuguese.
Então, na Faculdade, a minha professora chama-se FF, ela é muito magra e bonita, os meus colegas são também. Em sempre, nós costumamos tomar a café e conversamos junto ás 10h00, eu gosto muito a vida de Faculdade.
Neste momente, eu ja chegou Belém, Castelo de S. Jorge e Sintra. Eu gosto de comer Pastal de Belém. Quando sem canela, o taste é muito bom.
Na Natal, eu vou para Paris, com meus amigos, eu vou comprar agulma coisa para te.
Um abraço.
FF.
03-12-2010.
