# Supplementary material for: Native language identification from text using a fine-tuned GPT-2 model
Source: PeerJ Comput Sci. 2025 May 28;11:e2909. doi: 10.7717/peerj-cs.2909 (PMC12192634; doi:10.7717/peerj-cs.2909)
Supplement: Supplemental Information 1 [file peerj-cs-11-2909-s001.zip › NLI_PT_v2.0/total_data/Chinese/zh023CAMTF.txt]

As medidas para os estrangeiros se sentirem melhor na capital do país
Exmos Sr. Câmara Municipal de Lisboa.
Sou estudante da Universidade de Lisboa, agora, aprendo portuguese lá. ja morei aqui há 8 meses. Nestes meses, eu descubro os estrangeiros em Portugal é interessante e pode ser um grande desafio.
Acho que o Sr. pode fazer umas actividades para os estrangeiros se sentirem melhor na capital do pais. Por exemplo, é possível que faça uma actividade que é muito local, pode saber mais historio de Portugal, é possível que atraia os portugueses e os estrangeiros para participarem juntos, Depois, os estrangeiros conhecem mais Portugual cultura, pessoas etc. talvez gostem eles.
Também é possível que organize um groupe para conjunto os portugueses e os estrangeiros, o fim do groupa é comunicar a cultura de cada pais, eles podem ser amigos e conhecer mais o mundo / cada pais. no groupo, é possível que faça algumas festas, conzinha as comidas do país deles, faze os jogos, conversam mais e conhecem cada pessoas mais. Espero que o Sr. posso aceitar a minha ideal ou pensa outro ideal que é melhor, porque eu quero que os estrangeiros possam sentir o melher na capital do pais.
Dou um Beijonho.
FF.
25-05-2011
