# Supplementary material for: Native language identification from text using a fine-tuned GPT-2 model
Source: PeerJ Comput Sci. 2025 May 28;11:e2909. doi: 10.7717/peerj-cs.2909 (PMC12192634; doi:10.7717/peerj-cs.2909)
Supplement: Supplemental Information 1 [file peerj-cs-11-2909-s001.zip › NLI_PT_v2.0/total_data/Chinese/zh024CAETD1_1.txt]

Queria um bife mal passado com arroz e salada não queria este bife bem passado com batatas frias. Podia dar me um altro prato? Se faz favor.
FF: Olá bom dia. Queria alugar um quarto. Podia dier me os informações sobre os preços, a localização e os transportes.
O dono: Com certeza. Os preços são 500 por um mês e o quarto fica em campo grande. Tem muitos transportes como metro e autocarro.
FF: Muito bem! Posso usar todos os electrodomésticos?
O dono: Sim, pode.
FF: Pronto. Queria alugar um quarto deste proxima semana e obrigada pelos informações.
O dono: De nada. Obrigado e bom dia.
