# Supplementary material for: Native language identification from text using a fine-tuned GPT-2 model
Source: PeerJ Comput Sci. 2025 May 28;11:e2909. doi: 10.7717/peerj-cs.2909 (PMC12192634; doi:10.7717/peerj-cs.2909)
Supplement: Supplemental Information 1 [file peerj-cs-11-2909-s001.zip › NLI_PT_v2.0/total_data/Chinese/zh024CAETD1_2.txt]

O meu primeiro dia em Portugal foi muito interesante. Chegei a Lisboa à tarde. Foi para a casa do meu namorado. A casa dele é muita bonita. Depois jantei com a família dele num restaurante perto de Amadora. A comida portugêse é muito differente. Mas eu prefeito a comida chinês.
À noite foi ao bar e encountrei os amigos do meu namorado. Às onze e meia, esteve casadissima. Por isso voltarmos para casa e deitei-me.
