# Supplementary material for: Native language identification from text using a fine-tuned GPT-2 model
Source: PeerJ Comput Sci. 2025 May 28;11:e2909. doi: 10.7717/peerj-cs.2909 (PMC12192634; doi:10.7717/peerj-cs.2909)
Supplement: Supplemental Information 1 [file peerj-cs-11-2909-s001.zip › NLI_PT_v2.0/total_data/Chinese/zh024CAETD2.txt]

A minha vida antes de chegar Portugal era muito differente. Vivia com a minha família, mas agora moro com o meu namorado. Antigamente eu trabalhava todos os dias, mas agora estudo português na universidade.
Antes eu costumava jantar fora com os meus amigos depois trabalho, mas agora tenho de cozinhar todos os dias em casa. Tenho muitos saudades da comida de Taiwan. Porque a comida português é muito differente para mim. Os portugueses gostam muito de comer sobremesa. Então muitas pessoas estão gordos em Portugal.
Em Taiwan, futebol não é muito popular como aqui. Quando tem um jogo de futebol, os homens devem de ver o jogo. Eu nunca compreedo esto.
