# Supplementary material for: Native language identification from text using a fine-tuned GPT-2 model
Source: PeerJ Comput Sci. 2025 May 28;11:e2909. doi: 10.7717/peerj-cs.2909 (PMC12192634; doi:10.7717/peerj-cs.2909)
Supplement: Supplemental Information 1 [file peerj-cs-11-2909-s001.zip › NLI_PT_v2.0/total_data/Chinese/zh025CAETF.txt]

Xi You Ji
Na dinastia Tang havia uma Monge budista que chamava-se Tang seng. ele é muito bondoso ele vivia num templo. Há uma vez ele foi para fora. Quando ele viu a vida das pessoas que era muito difícil. ele decidi ir para o Ocidente. ele quis encontrar a buda e pedir os livros de verdade para ajudar as pessoas. Da dinastia Tang ao Ocidente, esta rua era muito longe. tinha muitos montes, rios, também tinha muitas fadas, mas o tang seng não renunciou. ele partiu de dinastia Tang, foi para o Ocidente. Quando ele estava a andar na monte Wu Zhi, ele encontrou o primeiro aprendiz, chamava-se Sun Wu Kong. O Sun Wu Kong era O Macaco, ele foi nascido por uma pedra, mas ele parecia a pessoa. ele era bom em bater as fadas. Depois de encontrar Sun Wu Kong, ele encontrou o segundo aprendiz Zhu Ba Jie e o terceiro aprendiz Sha seng. O Zhu Ba Jie tinha a cabeça suíno, e gostava muito de comidas e mulhers. O Sha Seng parecia a pessoa normal, não era muito inteligente, mas era estudioso.
Eles encontaram oitenta e uma catástrofes.
Porque tivem tanta catástrofes? Porque há muitas fadas quiseram comer o Tang Seng. Se eles comem o carne de Tang Seng, eles não vão morrer para sempre. e vão ser a buda nova. Estas catástrofes também foram dado pela buda. A final, eles chegou o ocidente e viram a buda, ganham os livros de verdade. eles trazeram-nos e voltaram para a dinastia Tang. Desde então, as pessoas tivem a vida feliz.
