# Supplementary material for: Native language identification from text using a fine-tuned GPT-2 model
Source: PeerJ Comput Sci. 2025 May 28;11:e2909. doi: 10.7717/peerj-cs.2909 (PMC12192634; doi:10.7717/peerj-cs.2909)
Supplement: Supplemental Information 1 [file peerj-cs-11-2909-s001.zip › NLI_PT_v2.0/total_data/Chinese/zh026CAETF.txt]

Querido MM.
Já tinha combinado contigo para jantar fora, mas não posso ir. Porque agora sinto-me mal, acho que estou doente.
Muito desculpa.
Um abraço.
MM.
Querida amiga,
Recebi a tua mensagem electrónica tão simpática. Há dois meses que eu cheguei a Lisboa. Estou tudo bem. Eu frequanto na Faculdade Letras na Universidade de Lisboa. Neste semestre, vou estudar português com os meus colegas da China. No meu apartamento, há cinco pessoas. Eles são os meus grandes amigos. Eu começo habituar a vida aqui. Nós temos aulas de segunda-feira a sexta-feira, não estou muito ocupada. Por isso, tenho mais tempo para viajar. Há muitos lugares interessantes. Ultimamente, tenho visitado a Cascais, Belém e a Sintra. Adoro-os muito. Claro que tenho de estudar muito, Porque ainda fico na turma elementar.
Por aqui é tudo.
Beijinhos para ti e os teus pais.
FF.
