# Supplementary material for: Native language identification from text using a fine-tuned GPT-2 model
Source: PeerJ Comput Sci. 2025 May 28;11:e2909. doi: 10.7717/peerj-cs.2909 (PMC12192634; doi:10.7717/peerj-cs.2909)
Supplement: Supplemental Information 1 [file peerj-cs-11-2909-s001.zip › NLI_PT_v2.0/total_data/Chinese/zh027CAETF.txt]

Querida FF:
Sinto-me doente, por isso não posso ir jantar contigo hoje à noito.
Beijinhos
FF.
Querida FF:
Como estas? Tenho muitos saudades de ti. Estou tudo bem e há dois meses chegar a Lisboa.
Moro com outras quatro pessoas num apartamento tranquilo na PP. Tenho tido aulas quatro dias por semana das manhãs. Aos fins-de-semana, costumo ir outros logares em Lisboa, acho que Lisboa é uma cidade linda e antiga. Gosto muito! Já visitei o Belém, Cascais, Castelo S. Jorge. São lugares tão bonitas.
Para as férias do Natal, vamos ir para Porto. Espero a tua responta.
Beijinhos
FF.
