# Supplementary material for: Native language identification from text using a fine-tuned GPT-2 model
Source: PeerJ Comput Sci. 2025 May 28;11:e2909. doi: 10.7717/peerj-cs.2909 (PMC12192634; doi:10.7717/peerj-cs.2909)
Supplement: Supplemental Information 1 [file peerj-cs-11-2909-s001.zip › NLI_PT_v2.0/total_data/Chinese/zh028CAETF.txt]

Olá FF,
Hoje eu sinto-me mal e acho que estou doente, por isso, não posso ir jantar contigo. Depois eu vou telefonar-te e vou marcar outra hora.
Um abraço,
FF
Meu caro amigo,
Como estás?
Eu estou em Portugal há um e pouco meses. A minha vida mudou muito. Desde que cheguei, eu morei na casa nova e a casa foi muito bonita. Eu tenho estudado Português na Universidade de Lisboa. A minha professora é simpática e eu gosto muito dela. As aulas começam às 8h e acabam às 12h. Nos tempos livres, eu gosto de passear pela cidade. Já visitei o Tejo, o castelo de São Jorge e o Torre de Belém. Também fui a Sintra de comboio. Estes lugares são muito bonitos e eu começo a conhecer a cultura e a história de Portugal através da visita.</p>
Bom... Por agora é tudo.
Com os meus cumprimentos,
FF
