# Supplementary material for: Native language identification from text using a fine-tuned GPT-2 model
Source: PeerJ Comput Sci. 2025 May 28;11:e2909. doi: 10.7717/peerj-cs.2909 (PMC12192634; doi:10.7717/peerj-cs.2909)
Supplement: Supplemental Information 1 [file peerj-cs-11-2909-s001.zip › NLI_PT_v2.0/total_data/Chinese/zh029CAETF1.txt]

Cara FF,
Eu sento-me doente, não posso ir jantar à noite. Desculpa. Vamos jantar nos outros dias, está bem?
Beijinhos
FF
Cara FF,
Como está? Tudo bem? Agora eu estou em Lisboa. Eu moro com a FF e a FF. Nós somos bons amigas. Nós vamos à escola juntos todos os dias. Nós cozinhamos juntos felizmente para os nosso amigos estrangeiras.
Eu tenho ido à igreja perto da minha casa. Também tenho lido o Biblia que tem muito sabedoria. Em Harbin, há poucas igrejas, não tinha sabia o Biblia. Agora, desde que chegou, tem sido muito feliz quando lejo-o.
Eu também foi paro o Torre de Bélem, os museus de pintura. Gosto dos lugares. No mês próximo eu vou ao Porto!
Beijinhos
FF
