# Supplementary material for: Native language identification from text using a fine-tuned GPT-2 model
Source: PeerJ Comput Sci. 2025 May 28;11:e2909. doi: 10.7717/peerj-cs.2909 (PMC12192634; doi:10.7717/peerj-cs.2909)
Supplement: Supplemental Information 1 [file peerj-cs-11-2909-s001.zip › NLI_PT_v2.0/total_data/Chinese/zh029CAETF2.txt]

O meu plano.
Eu escolho o parque perto da minha casa, PP. Nós customamos passear cãos ali. Acho que é convlaiente que combinamos no sábado.
Eu queria convidar a minha senhoria e a mãe dela, e também os dois cãos, eles são muitos doces.
Eu vou preparar bacon, pãos, galão, coca-cola, queijo, frutas variadas, saladas frias, sumo. E para os cãos, eles gostam de queijo, eles serão felizes.
Talvez eu vou levar algumas livros e CDs. A senhoria gosta muito de muisica cantonese, e eu gosto de musica brasileira, e a mãe dela gosta de música mongolia, mas eu não tenho este tipe de CD, é um pena!
Eu acho que este piquenique ajuda-nos aprender as culturais diferentes. Elas gostam de cultural asian. Eu sempre ensinei-lhes algumas palavras chinesas simples, elas sempre ensinaram-me português.
Este piquenique será muito bom!
