# Supplementary material for: Native language identification from text using a fine-tuned GPT-2 model
Source: PeerJ Comput Sci. 2025 May 28;11:e2909. doi: 10.7717/peerj-cs.2909 (PMC12192634; doi:10.7717/peerj-cs.2909)
Supplement: Supplemental Information 1 [file peerj-cs-11-2909-s001.zip › NLI_PT_v2.0/total_data/Chinese/zh030CAETF.txt]

Olá FF.
Estou doente, não posso ir ao restaurante hoje. Podes ir com a FF e quando eu sinto melhor, voltas para mim, por favor.
Até mais tarde em casa.
FF.
Lisboa, 3 de Dezembro, 2010.
Olá MM,
Há aproxímatamente dois meses quando eu cheguei em Lisboa. Tenho muitos saudades de si. Tenho estudado muito nos útimos dias. Tenho de aprender muito porque o meu nível é um pouco difícil para mim. Quero para próximo nível e tenho estuadar muito. Moro com a FF, a FF, o MM e o MM. Nós ficamos juntos todos os dias. Depois de quatro horas da aula, nós costumamos voltar para casa e estudar mais. Ao fim-de-semana, nós passeamos em Lisboa. Já fui o Castelo de São Jorge, a Cascais, o Baixa Chiado e alguns centro comerciais. Os portugueses são simpaticos, a nosso professora, o dono de casa, também os idosos no autocarro. Como estás no Brasil? Também tem estudado muito? Podes dar um abraço para o MM? Também sinto saudades de si.
É tudo e espero a vosso recebe.
Um abraço
FF.
