# Supplementary material for: Native language identification from text using a fine-tuned GPT-2 model
Source: PeerJ Comput Sci. 2025 May 28;11:e2909. doi: 10.7717/peerj-cs.2909 (PMC12192634; doi:10.7717/peerj-cs.2909)
Supplement: Supplemental Information 1 [file peerj-cs-11-2909-s001.zip › NLI_PT_v2.0/total_data/Chinese/zh030CAMTD_1.txt]

Quando eu cheguei, estava a chover. Fiquei cansada e não me senti bem.
Eu vim com seis amigos e nós tívemos ser buscado para a casa que tinha alugado. Era quase à meia-noite, nós estávemos com muito fome. Mas nunca tínhamos cozinhado anterior. Exprimentámos fazer e comi muito. Não queria ir para cama, sentei-me pela janela e vi o mundo novo. Há muitos carros parar na rua, há poucas pessoas na rua, não sabei o que me vou passar em Lisboa. Cerca de quatro meses passou, ainda sinto-me o meu primeiro dia em Lisboa.
