# Supplementary material for: Native language identification from text using a fine-tuned GPT-2 model
Source: PeerJ Comput Sci. 2025 May 28;11:e2909. doi: 10.7717/peerj-cs.2909 (PMC12192634; doi:10.7717/peerj-cs.2909)
Supplement: Supplemental Information 1 [file peerj-cs-11-2909-s001.zip › NLI_PT_v2.0/total_data/Chinese/zh030CAMTD_2.txt]

Há muitos diferentes entre chineses e portugueses, primeiro é língua. Depois de quatro meses, ainda sinto-me difícil para compriender as pessoas falam na rua. Os habitos támbem eram diferentes. Acho que os portugueses eram as pessoas muito tranquilas e calmas. Porque no metro, no publicos, na rua, não falam alto, não correm. Mas na China, falam alto sempre. Por isso nós agora estamos tranquilos. As refeições, os portugueses gostam de jantar às dez da noite. Mas as chineses gostam de jantar às cerca das seis ou sete da noite. O frango, o bacalhou e batatas fritas sempre apresentam. Gosto muito. Os portugueses sempre são simpáticos, como a minha professora. Não conheço muito para cultura, mas queria ver mais.
