# Supplementary material for: Native language identification from text using a fine-tuned GPT-2 model
Source: PeerJ Comput Sci. 2025 May 28;11:e2909. doi: 10.7717/peerj-cs.2909 (PMC12192634; doi:10.7717/peerj-cs.2909)
Supplement: Supplemental Information 1 [file peerj-cs-11-2909-s001.zip › NLI_PT_v2.0/total_data/Chinese/zh030CAMTF.txt]

Assunto: Agradecer pelos bons serviços e alguns sugestões.
Exmo(s) Senhore(s),
Já acabei as férias de 7 dias no vosso hotel. Passei muito agradável e descansei muito. O ambiente do hotel é muito tranquilo e comfortável. Muito obrigada pelo bolo de aniversário oferta.
No primeiro dia eu entrei no hotel, porque eu sou estrangeiro, a senhora do balcão é muito simpática, ela explicou todo devagar. Ela disse que a spa do hotel é óptima e ao mesmo tempo, depois de loge viagem de avião, fiquei muito cansada e foi para a spa, é muito bom. Mais tarde, explimentei o pensão do hotel, é delicioso e fiquei cheio demais. Voltei o meu quarto, senti-me muito bem para ver logo o mar. O visto fora de janela é branco da praia e azul do mar. É o óptimo quarto.
Mas durante neste sete dias, tenho alguns sugestães para os senhores. É difícil que encontre o autocarro para o hotel. Não tem sinal grande para mostrar. Eu só pregutei e encontrei. A nossa guia é simpática, mas ela sempre nos trouxe para lojas. Não quero dizer isso é mal, mas só uma ou duas lojá é cheia. Gosto de ver televisão, mas o nosso TV programa não tem uma de chinês. É melhor terem uma.
Mais uma vez agradeço pelo as suas serviços. Gosto muito.
Não tenho mais cosia. Obrigada.
FF.
