# Supplementary material for: Native language identification from text using a fine-tuned GPT-2 model
Source: PeerJ Comput Sci. 2025 May 28;11:e2909. doi: 10.7717/peerj-cs.2909 (PMC12192634; doi:10.7717/peerj-cs.2909)
Supplement: Supplemental Information 1 [file peerj-cs-11-2909-s001.zip › NLI_PT_v2.0/total_data/Chinese/zh031CAETF.txt]

Olá, MM.
Eu sento-me doente. Não posso jantar contigo hoje à noite. Vou telefonar para ti quando me sento melhor. Desculpa.
Até depois.
MM.
Olá, MM.
Há muito tempo que eu não escrevi para ti. Como estás?
Cheguei a Portugal há dois meses. Estou todo bem. Gosto muito daqui. Todos os dias, eu levanto-me às seis horas da manhã. Tomo o pequeno-almoço, e, depois, vou à Faculdade. As aulas começam às oito horas e acabam ao meio dia. Só tenho aulas da terça-feira à sexta-feira. Por isso, tenho muito tempo livre. Já visitei muitos lugares interssantes. Lisboa é uma cidade muito antiga, eu gosto dela muito. Nos útimos dias, tenho andado feliz porque ja tenho aprendido muitas coisas novas.
Tenho tido muitas saudades tuas. Espero a tua resposta!
Um abraço.
MM.
