# Supplementary material for: Native language identification from text using a fine-tuned GPT-2 model
Source: PeerJ Comput Sci. 2025 May 28;11:e2909. doi: 10.7717/peerj-cs.2909 (PMC12192634; doi:10.7717/peerj-cs.2909)
Supplement: Supplemental Information 1 [file peerj-cs-11-2909-s001.zip › NLI_PT_v2.0/total_data/Chinese/zh031CAMTD_1.txt]

Quando cheguei a Lisboa, estava a chover. Estava muito cançado de 15 horas no avião. Tudo eu estava a pençar era descançar.
O professor da Faculdade de Confucio foi buscar-nos com alguns alunos portugueses que estudavam chinês na faculdade. Ele convitaram-nos para almoçar no dia seguinte. Eram muito simpaticos. Depois, fomos para o apartamento novo no carro do professor. Quando estamos na rua, senti que Lisboa era uma cidade antiga, muito limpa e traquila também. Gostava muito da cidade. Quando chegamos à casa nova, tudo estava pronto, por isso, começei a dormir imediatamente porque já estava cançadíssimo.
