# Supplementary material for: Native language identification from text using a fine-tuned GPT-2 model
Source: PeerJ Comput Sci. 2025 May 28;11:e2909. doi: 10.7717/peerj-cs.2909 (PMC12192634; doi:10.7717/peerj-cs.2909)
Supplement: Supplemental Information 1 [file peerj-cs-11-2909-s001.zip › NLI_PT_v2.0/total_data/Chinese/zh031CAMTD_2.txt]

Quando vivemos num país estrangeiro, devemos conhecer e respeitar a cultura do país. Todos os países têm culturas e hábitos diferentes. Gosto muito de conhecer culturas diferentes. Estou em Portugal há cerca de 4 quatro meses. Já conheci a cultura portuguesa. Há muitas diferenças entre a cultura portuguesa e a cultura chinesa. Por examplo, os portugueses começam a trabalhar mais tarde do que os chineses enquanto os chineses jantam muito mais cedo do que os portugueses. A Universidade dá muito liberdade aos alunos mas a Universidade na China não.
Não posso dizer qual é melhor. Acho que todos têm aspectos positivos, porque são culturas. Cultura represanta uma país. Devemos respeitar a cultura sempre. É muito importante.
