# Supplementary material for: Native language identification from text using a fine-tuned GPT-2 model
Source: PeerJ Comput Sci. 2025 May 28;11:e2909. doi: 10.7717/peerj-cs.2909 (PMC12192634; doi:10.7717/peerj-cs.2909)
Supplement: Supplemental Information 1 [file peerj-cs-11-2909-s001.zip › NLI_PT_v2.0/total_data/Chinese/zh031CAMTF_2.txt]

Assunto: Alguns serviços não correspondiam ao anunciado.
Exmº Sr. António Simão.
Fiz uma viagem pela vossa agência para a ilha da Madeira de 2 a 9 (7 dias) neste mês. Quando comprei a viagem, fui-me dito que teria vários direitos, no entanto, foi óbvio que muitos serviços não foram realizados.
No primeiro lugar, quando cheguei ao aeroporto da Madeira, ninguém estava ali para me buscar. Esperava por uma hora e meia, e por fim, resolvi ir para o hotel sozinho de táxi. Quando cheguei ao hotel, não havia quartos disponíveis e por isso, continuava a esperar. Depois de cerca de duas horas, arranjaram-me um quarto finalmente mas foi um quarto sem vista de nada. Pedi muitas vezes para trocar um quarto mas ninguém se importava. Depois, fui-me dito que teria dois passeios com guia turístico mas a verdade é que a guia nunca apareceu. Liguei muitas vezes à vossa agência mas ninguém atendeu o telefone.
Queria realmente uma explicação vossa e queria devolver parte do dinheiro (20% do preço inteiro). Caso contrário, vou dizer ao sector mais superior para ter uma solução.
Espero pela vossa resposta.
Cumprimentos.
MMLL.
26.5.2011.
