# Supplementary material for: Native language identification from text using a fine-tuned GPT-2 model
Source: PeerJ Comput Sci. 2025 May 28;11:e2909. doi: 10.7717/peerj-cs.2909 (PMC12192634; doi:10.7717/peerj-cs.2909)
Supplement: Supplemental Information 1 [file peerj-cs-11-2909-s001.zip › NLI_PT_v2.0/total_data/Chinese/zh032CAETF.txt]

Querido MM,
Eu estou doente, não posso ir jantar contigo. Hoje é terça-feira. Nós podemos ir jantar junto na sexta-feira. Desculpe.
Um braço
MM
Olá MM.
Como estás.
Eu chegou à Portugal no dia 10 de Outubro, agora tudo está bem.
Utimamente, eu tinha procurado um apartamento novo. Porque este apartamento é muito caro. Eu estou muito ocupado. De segunda-feira à sexta-feira, eu estudo Português na Faculdade de Letra da Universidade de Lisboa. Ao fim-de-semana, tenho de trabalhar num restaurade chinês. Acho que posso praticar português.
Eu já vistei muitos lugares difirentes, por exemplo Tarra de Belém e Castelo do São Jorge. Em Portugal, há muitos lugares bonitos. Os portugueses também são simpáticos. Eu gosto muito de Portugal.
Bom, por agora é tudo.
Um braço.
MM.
