# Supplementary material for: Native language identification from text using a fine-tuned GPT-2 model
Source: PeerJ Comput Sci. 2025 May 28;11:e2909. doi: 10.7717/peerj-cs.2909 (PMC12192634; doi:10.7717/peerj-cs.2909)
Supplement: Supplemental Information 1 [file peerj-cs-11-2909-s001.zip › NLI_PT_v2.0/total_data/Chinese/zh033CAETF.txt]

Querido amigo,
Estou doente e não sinto-me bem, por isso não posso ir jantar contigo hoje. Tenho muitos saudades de ti.
Um abraço,
MM.
Querido amigo,
Deste que cheguei a Portugal, tenho feito muitas coisas. Tenho estudado na Faculdade de Letras da Universidade de Lisboa. Tenho aulas das 8:00 às 12:00 das terça-feiras às quinta-feiras. Costumo ir centro comercial e fazer compras. à tarde. Tenho trabalhado numa loja chinesa por 6 dias e agora estou a trabalhar num restaurante chinesa. Os pratos dele são muito deliciosos e gosto muito. Tenho visitado muitos lugares em Lisboa. Por examplo, Castelo de São Jorge, Torra de Belém, Sintra, ect. Por agora é tudo. Tenho muito saudades de ti.
Um abraço,
MM.
