# Supplementary material for: Native language identification from text using a fine-tuned GPT-2 model
Source: PeerJ Comput Sci. 2025 May 28;11:e2909. doi: 10.7717/peerj-cs.2909 (PMC12192634; doi:10.7717/peerj-cs.2909)
Supplement: Supplemental Information 1 [file peerj-cs-11-2909-s001.zip › NLI_PT_v2.0/total_data/Chinese/zh033CAMTF.txt]

Lisboa, 25 de Maio de 2011
Exmos Senhores,
Sou um estudante chinês em Portugal e vivo em Lisboa. Estudo na Faculdade de Letras da Universidade de Lisboa há quase 8 meses e vou regressar o meu país no próximo mês. Acho interessante que ser um estrangeiro em Portugal. e também ser um estrangeiro pode ser um grande desafio. É melhor que as pessoas mais velhas aprendam inglês porque muitos estrangeiros comunicam em inglês. Acho é melhor que todos os Portugueses possam falar inglês. Portugal é um bom lugar para visitar, especialmente na região do Algarve, acho as praias daqui são muitas boas. Acho os portugueses são muitos simpáticos, especialmente as professoras das universidades. Elas são muitas simpáticas, gosto muito delas. Mas não gosto dos hospitais daqui, acho é muito díficil ver os médicos se esteja doente. Uma amiga estava doente uns meses antes e eu fui ao hospital com ela. A médica disse-nos para o haspital 2 meses dopois porque não temos a marcação. Foi muito difícil porque vou dar uma sugestão ao vocês: pode mudar o sistema do hospital para os estrangeiros para nós podemos ver ao médico sem dificuldades. Acho vai ser melhor se mudem. para os estrangeiros se sentirem melhor em Lisboa.
Por agora é tudo.
Com os meus melhores cumprimentos
MM
