# Supplementary material for: Native language identification from text using a fine-tuned GPT-2 model
Source: PeerJ Comput Sci. 2025 May 28;11:e2909. doi: 10.7717/peerj-cs.2909 (PMC12192634; doi:10.7717/peerj-cs.2909)
Supplement: Supplemental Information 1 [file peerj-cs-11-2909-s001.zip › NLI_PT_v2.0/total_data/Chinese/zh034CAETF.txt]

Querida FF:
Sinto-me doente e não posso ir ter a ti. Mas podes telefonar a FF e FF. Eles vão jantar na mesmo restaurante. Podes com elas.
Bejinhos
FF.
Queria FF:
Como estás?
Estou em portugal há um mês e meio e tuto bem. Eu mandei a casa nova três semanas passada. No meu apartamento há três pessoas. São muito simpaticas. O dono do meu apartamento trabalha no aeroporto. Acho que é muito bom. Não tenho aulas todos os dias. Uma semana só tenho quatro aulas. A minha professora é muito simpatica. Encina-me muito. Eu gosto muito dela. E no tempo livre. vou visitar algumas lugares de Lisboa. Já visitei A Torre de Belém e muitas praças. Esqueço o nome das praças. As lugares em Lisboa são muito bonita. Vou enviar as fotografias para ti.
Eu quero procurar um empreco ao tempo livro, e tenho procurado. Mas ainda não encontrei. Por agora é tudo. Tenho muitas saudades de ti.
Bejinhos.
FF.
