# Supplementary material for: Native language identification from text using a fine-tuned GPT-2 model
Source: PeerJ Comput Sci. 2025 May 28;11:e2909. doi: 10.7717/peerj-cs.2909 (PMC12192634; doi:10.7717/peerj-cs.2909)
Supplement: Supplemental Information 1 [file peerj-cs-11-2909-s001.zip › NLI_PT_v2.0/total_data/Chinese/zh034CAMTF_1.txt]

Eu prefiro a apresentação da FF é sobre casamento de portugal e de conco, porque a pronúncia da FF é mais facil para compreender. A FF apresentou as difrenças e as coisas iguais do casamento de portugal e conco. Aprendi essas coisas do casamento. e também aprendi os tradições do casamento
