# Supplementary material for: Native language identification from text using a fine-tuned GPT-2 model
Source: PeerJ Comput Sci. 2025 May 28;11:e2909. doi: 10.7717/peerj-cs.2909 (PMC12192634; doi:10.7717/peerj-cs.2909)
Supplement: Supplemental Information 1 [file peerj-cs-11-2909-s001.zip › NLI_PT_v2.0/total_data/Chinese/zh034CAMTF_2.txt]

Lisboa, 25 de maio de 2011.
Assunto: reclamação das viagens
Exmo/a. Sr/a.
Eu comprei uma viagem de 7 dias para a ilha de madeira no dia 10 de maio de 2011. Quando comprei a viagem, vi alguns serviços no anuncio. Especialmente, gostei de acessar gratuito ao spa. Por isso, decidi comprar.
Mas quando chegei à Madeira, o transporto que me buscou ao hotel chegou atrasado. E quando chegei ao hotel. O emprecado disse-me que já não havia o quarto com vista panorâmica. Aquele tempo, tinha um pouco zangado. Mas, no entanto, eu atendi aquele situação. Mas, uma coisa que me fiquei mais zangado era o gratuito ao spa. Fui lá, mas eles dissem que não havia aquele serviço.
Estes serviços não correspondiam ao anuciado que me fiquei mal. Eu não tinha uma boa féria na ilha da Madeira. Não chegou a minha espero. Acho que vocês deviam dar me uma explicação. Não quero ouvir a resposta que só há desculpas. Espero que deviam 20% de dinheiro total para mim.
Sem outras coisas para reclamar neste momento.
Anxo: o factura da viagem.
