# Supplementary material for: Native language identification from text using a fine-tuned GPT-2 model
Source: PeerJ Comput Sci. 2025 May 28;11:e2909. doi: 10.7717/peerj-cs.2909 (PMC12192634; doi:10.7717/peerj-cs.2909)
Supplement: Supplemental Information 1 [file peerj-cs-11-2909-s001.zip › NLI_PT_v2.0/total_data/Chinese/zh035CAETF.txt]

FF.
Estou doente, por isso, não posso ir jantar contigo. Vamos no outro dia, estás bem?
Desculpa
Até depois
FF
Olá, FF
Tudo bem?
Não encontramo-nos há muito tempo. Nestes últimos dias, tenho tido muitas saudades dos tempos que estávamos em Harbin. Aqui em Portugal, estou muito bem. Tenho aprendido coisas novas todos os dias. A minha professora é muito simpática, gosto muito das aulas dela.
Já visitei uns lugares de interesses. Por exemplo, a Sintra, o torre de Belém. A paisagem daqui é lindíssima, gosto muito de viver em Lisboa. Portugal é um país que fica muito bem para visitar, podes vir aqui para passar as férias.
Beijinhos
FF
