# Supplementary material for: Native language identification from text using a fine-tuned GPT-2 model
Source: PeerJ Comput Sci. 2025 May 28;11:e2909. doi: 10.7717/peerj-cs.2909 (PMC12192634; doi:10.7717/peerj-cs.2909)
Supplement: Supplemental Information 1 [file peerj-cs-11-2909-s001.zip › NLI_PT_v2.0/total_data/Chinese/zh035CAMTD_1.txt]

Depois de dez horas da viajem de avião, fiquei muito cansada, descancei um pouco no dormitório e depois fui às compras ao supermercado que fica mais próximo da minha casa. Como foi o primeiro dia em Lisboa, tive muitas curiosas por esta cidade nova e desconhecida. Queria fazer amigos portugueses, queria visitar os lugares de interssantes, queria conhecer a cultura de Portugal. Há tantas coisas que Eu queria fazer! Mas foi o primeiro dia, não soube nada, não tive nenhum meio para me realizar estas pretenções, só pude ficar em casa e arrumar as malas.
