# Supplementary material for: Native language identification from text using a fine-tuned GPT-2 model
Source: PeerJ Comput Sci. 2025 May 28;11:e2909. doi: 10.7717/peerj-cs.2909 (PMC12192634; doi:10.7717/peerj-cs.2909)
Supplement: Supplemental Information 1 [file peerj-cs-11-2909-s001.zip › NLI_PT_v2.0/total_data/Chinese/zh035CAMTD_2.txt]

Cada país tem cultura e custume próprio. Há muitas diferenças dos países diferentes. Por isso, devemos conhecer e respeitar a cultura do povo que nos acolheu. Quando nós respeitamos as cultura e os custumes estrangeiros, podemos receber as respeitas dos estrangeiros, assim, podemos viver com mais felizes e viver mais fácil. É necessário e importante conhecer bem a cultura dos estrangeiros.
