# Supplementary material for: Native language identification from text using a fine-tuned GPT-2 model
Source: PeerJ Comput Sci. 2025 May 28;11:e2909. doi: 10.7717/peerj-cs.2909 (PMC12192634; doi:10.7717/peerj-cs.2909)
Supplement: Supplemental Information 1 [file peerj-cs-11-2909-s001.zip › NLI_PT_v2.0/total_data/Chinese/zh035CAMTF_1.txt]

Prefiro a apresentação da FF. Ela apresentou o casamento de Portugal. Acho que esta tema é muito interssante. No entanto, quando apresentou, ela pôde explicar tudo muito claro. Assim, é mais fácil para os ouvidos compreenderem. Ela também apresentou naturalmente. Por isso, acho que a FF é a vencedora final.
