# Supplementary material for: Native language identification from text using a fine-tuned GPT-2 model
Source: PeerJ Comput Sci. 2025 May 28;11:e2909. doi: 10.7717/peerj-cs.2909 (PMC12192634; doi:10.7717/peerj-cs.2909)
Supplement: Supplemental Information 1 [file peerj-cs-11-2909-s001.zip › NLI_PT_v2.0/total_data/Chinese/zh035CAMTF_2.txt]

26/05/2011, Lisboa
Assunto: reclamação à agência de viagens
Exms. Senhores,
No fim de março, fui a tua agência e comprei uma viagem de sete dias para ilha da Madeira. Quando comprei, vocês dizem-me que teria direito a tranfer do aeroporto para o hotel, pensão completa, quarto com vista panorâmica, dois passeios com guia turístico, acesso gratuito ao spa.
Mas na semana passada, quando cheguei ao aeroporto, ninguém buscou-me. Por isso, só pude ir ao hotel de táxi. E quando cheguei ao hotel, achei o quarto não é igual como o que me dizem. Não há vista panorâmica. É muito simple. Depois de jantar, como estive muito cansada, quis fazer spa. Mas depois de todos, elas disseram-me que precisava de pagar. Oh, meus deus, a minha viagem foi tão má.
Como é evidente, estou muito insatisfeita com o vosso serviço. Quando Eu comprei, paguei 800 euros em tudo. Mas vocês não oferem-me todos os direitos. Por isso, quero a vossa agência devolver-me 300 euros. Se não, vamos ver.
Sem outras coisas para reclamar.
FF
Anexo: o recibo do pagamento.
