# Supplementary material for: Native language identification from text using a fine-tuned GPT-2 model
Source: PeerJ Comput Sci. 2025 May 28;11:e2909. doi: 10.7717/peerj-cs.2909 (PMC12192634; doi:10.7717/peerj-cs.2909)
Supplement: Supplemental Information 1 [file peerj-cs-11-2909-s001.zip › NLI_PT_v2.0/total_data/Chinese/zh036CAE1TF.txt]

Querida Mãe:
Tudo bem? Espero que tudo fique bem.
Eu já cheguei a Lisboa há cerca seis meses, eu tenho estudado português e visitado esta cidade bonita. Lisboa é a capital de Portugal. A vida naqui é boa! As paisagens são muito bom! Eu já vistei a Torre de Belém. O Padrão dos Descobrimentos. O Mosteiro de Jerónimos. O Parque das Nações. Gosto de passear pelo Bairro alto, pelo Chiado.
Sobre estudo, acho que é melhor para aprender português na Universidade De Lisboa, porque acho que esta universidade tem muitas historias e muito importante é tem muitas boas prefessoras. Já estudei muitas gramaticas, mas eu conheco um pouco palavras, esta muito mal. As palavras são muito importante, agora acho que as palavras são mais importante do que as gramaticas.
eu decidi-me para o conheco mais palavras.
Eu vou ir para casa em Julho, tenho muitas saudades para ti.
Grandes braços.
MMLL.
26 de Maio de 2011.
