# Supplementary material for: Native language identification from text using a fine-tuned GPT-2 model
Source: PeerJ Comput Sci. 2025 May 28;11:e2909. doi: 10.7717/peerj-cs.2909 (PMC12192634; doi:10.7717/peerj-cs.2909)
Supplement: Supplemental Information 1 [file peerj-cs-11-2909-s001.zip › NLI_PT_v2.0/total_data/Chinese/zh036CAE4TF.txt]

MM,
Eu sento-me doente, por isso, não posso ir jantar comsigo.
Desculpe, amanhã vou ir o jantar comsigo e eu pago.
Até amanhã.
MM.
MM,
Há dois meses quando eu cheguei a Portugal.
Portugal é muito bonito. Durente de estes dois meses, eu tenhia feito muitas coisas. tenhia visitado na universidade de Lisboa, tenhia ido para Cascais. tenhia vesto o filme ao cinema chama-se "Piranha"...
A minha vida em Portugal é muito bom, gosto de comidas de Portugal muito. OH, esquerci uma coisa muito surpresa! Na semana passada, eu vi o jogo de futebol no Campo Grande, foram FC Lisboa Sporting e FC Porto, No final, foi 1 por 1.
Muitas saudades par ti.
Até proxima ano.
MM.
