# Supplementary material for: Native language identification from text using a fine-tuned GPT-2 model
Source: PeerJ Comput Sci. 2025 May 28;11:e2909. doi: 10.7717/peerj-cs.2909 (PMC12192634; doi:10.7717/peerj-cs.2909)
Supplement: Supplemental Information 1 [file peerj-cs-11-2909-s001.zip › NLI_PT_v2.0/total_data/Chinese/zh036CAETD.txt]

Olá, eu já pedi um bife mal passado com arroz e salada, mas trouxe-me um bife bem passado com batatas fritas e arroz, este não é meu. Por favor. Obrigado.
A - Bom dia, Senhor, você quer alugar um quarto?
B - Bom dia. Sim, tenho um quarto para alugar.
A - Quanto é?
B - 250 euros.
A - Está bem. Como é que os transportes?
B - O quarto fica perdo do paragem de metro.
A - Posso usar todos os electrodométicos?
B - Sim sim. Pode.
A - Eu queria ver o quarto, ok?
B - Está bem. O meu morada de casa é...
A - Obrigado. Até já.
B - Até já.
