# Supplementary material for: Native language identification from text using a fine-tuned GPT-2 model
Source: PeerJ Comput Sci. 2025 May 28;11:e2909. doi: 10.7717/peerj-cs.2909 (PMC12192634; doi:10.7717/peerj-cs.2909)
Supplement: Supplemental Information 1 [file peerj-cs-11-2909-s001.zip › NLI_PT_v2.0/total_data/Chinese/zh037CAETF.txt]

Olá. FF.
Eu tenho de falar "desculpe" para ti. Eu não posso ir jantar consigo, porque sento-me doente. Vamos jantar na proxima vez.
Beijinhos.
FF
Lisboa, 3 de Decembro 2010
Querida FF,
Olá, tudo bem?
Eu cheguei em Portugal 2 meses, por isso nós não encontramo-nos há 2 meses. Eu tenho saudade de ti. Eu moro numa cidade, chama-se 'Lisboa'. Esta é uma cidade bonita e limpa que gosto muito.
Nós colegas de Harbin ainda estudam numa mema aula. Temos aulas quatro vezes cada semana. Por isso eu tenho muito tempo livre para visitar em Lisboa. Já fui "Torre de Bélem", "Castelo de São Jorge", "Baixa-chiado" "Rio de Tejo". Nesta semana, nós quatro meninas vamos para "Sintra". Eu gosto de ir para os lugares bonitos.
Eu moro na casa do portugues. Eles são casal que muitos simpáticos. Eles costumam chamar me 'filha'. Támbem cozinha para mim. Eu gosto as comidas portuguesas: Acho que sou gorda. E o meu quarto é grand bonito e comfortável.
Além disso, eu tenho uma professora linda. Ela dá-me muitos informações importante. Acho que ela é a melhor professora do que outros.
Eu tenho de agrecer a ajuda dela. Eu gosto muito dela.
Ultimament, eu tenho saudade de tudo que fica em Harbin, e tenho chorado muitas vezes. Mas eu sei tudo vai melhor.
Por agora é tudo.
Beijinhos para ti.
FF
