# Supplementary material for: Native language identification from text using a fine-tuned GPT-2 model
Source: PeerJ Comput Sci. 2025 May 28;11:e2909. doi: 10.7717/peerj-cs.2909 (PMC12192634; doi:10.7717/peerj-cs.2909)
Supplement: Supplemental Information 1 [file peerj-cs-11-2909-s001.zip › NLI_PT_v2.0/total_data/Chinese/zh038CAATF.txt]

Portugal é um pais que tem uma longo litoral, por isso a história de Portugal e a cultura Portugal têm uma relação intimamente com o mar.
Portugal tem uma época brilhante por descobrimento. Os portugeses dirigiram-se para o Norte de África chegaram à Índia e aportaram nas costas do Brasil. No fim, nevegando até à China e ao Japão. As viagens trouxeram os tecnológicos diferentes para Portugal. Estes misturam com os tecnológicos locais que fez Portugal ser muito forte nesta altura.
Fica perto do mar também faz Portugal ter um clima suave e uma temperatura média, por isso o ambiente de Portugal muito adopta as pessoas viver, acho que este seja uma importante condição que faz a personalidade de português é simpática e amigável.
O mar também dá muitas comidas para os portugueses, bacalhau, sardinha, ect. Sobretudo, os portugueses dissem que eles têm muitos métades para cozinhar bacalhau, cada dia tem um métade diferente detro um ano. Fazendo dos portugueses os maiores consumidores de bacalhau do mundo.
Em Portugal, o bacalhau é cozido na Consoada de Natal. Juntamente com batatas e couves. E como pescaram bacalhau antigamente, é um trabalho muito difícil e perigoso. É um tecnológico típico.
Fica perto do mar. Embora o maremoto acontesse em Lisboa o mar dá mais vantagens do que desvantagens.
A vida de Portugal é calmo e tranquilo como se a forma do mar normalmente, mas alguns tempos não fico assim. Quando os portugueses jogam futeball como se o mar zangado.
O mar dá a vida ao povo de Portugal. O povo do Portugal conquisto o Mar.
