# Supplementary material for: Native language identification from text using a fine-tuned GPT-2 model
Source: PeerJ Comput Sci. 2025 May 28;11:e2909. doi: 10.7717/peerj-cs.2909 (PMC12192634; doi:10.7717/peerj-cs.2909)
Supplement: Supplemental Information 1 [file peerj-cs-11-2909-s001.zip › NLI_PT_v2.0/total_data/Chinese/zh038CAETF.txt]

Querida FF:
Eu estou doente. Acho que preciso ir ao médico.
Por isso eu não posso ir jantar contigo.
Nós podemos ir jantar em outro dia.
Beijinhos
FF.
Querida FF:
Tudo bem? Eu tenho muito saudade de ti.
Eu já chegei a Lisboa há dois meses. A vida em Portugal é muito diferente. Ultimos dias, Eu tenho acordado às 7:horas, depois tenho tomado o pequeno almoço. Às 7:30 horas, Eu tenho ido às aulas de metro. As minhas aulas começam às 8:horas até às 12 horas. Depois das aulas eu tenho voltado a casa. Cada semana. E só há 4 dias têm aulas. No fim de semana eu tenho costumado andar por Lisboa.
Lisboa é um lugar linda. Eu gosto de Lisboa. Eu já fui muitos monumentos em Lisboa. Exemplo. Teatro Maria II, Praça Pedro VI, e Sintra...
A Torra Belém era muito bonita, era branca e alta. Muitas turista vão para Torra Bebém. A Torra já foi costruido cerca de 500 anos.
Eu fui a trabalhar no restaurante. Todos os dias eu tenho estado muito ocupado. E eu prinmeiro ganho dinheiro. Eu fiquei muito contente. Mas eu vou acabar o trabalho, eu quero estudar mais.
Beijinhos
A sua FF.
