# Supplementary material for: Native language identification from text using a fine-tuned GPT-2 model
Source: PeerJ Comput Sci. 2025 May 28;11:e2909. doi: 10.7717/peerj-cs.2909 (PMC12192634; doi:10.7717/peerj-cs.2909)
Supplement: Supplemental Information 1 [file peerj-cs-11-2909-s001.zip › NLI_PT_v2.0/total_data/Chinese/zh038CAMTF.txt]

Lisboa, 8 de Maio de 2010
Exmo Sr:
Venho por este meio sugerir actividades para os estrangeiros se sentirem melhor na capital do país.
Por muitos estrangeiros  viverem em Lisboa, Lisboa deve fazer algumas coisas para estrangeiros se sentirem como ficarem na sua casa.
Gosto muito do balcão de informação turístico, tem muitos informações sobre os espectáculos em Lisboa, e os paisagens de Lisboa. Naquele, é fácil perguntar aos trabalhadores sobre Lisboa.
Acho que deve fazer mais festas para estrangeiros conhecerem os Lisboetas. Têm mais amigos de Lisboa, a vida vai ficar mais feliz.
Os certificados para pedir o visto são muito complexos para os estrangeiros.
Acho que os trabalhadores devem expelicar mais detalhe e dão mais ajuda.
Acho que Lisboa não só é casa de Lisboetas, também é casa de estrangeiro. Tratam mais simpaticos para estrangeiros. Os estrangeiros vão pôr os seus corações em Lisboa.
Gosto dos maus sugestões? Espero a sua respota.
Como os meus cumprimentos
FF.
