# Supplementary material for: Native language identification from text using a fine-tuned GPT-2 model
Source: PeerJ Comput Sci. 2025 May 28;11:e2909. doi: 10.7717/peerj-cs.2909 (PMC12192634; doi:10.7717/peerj-cs.2909)
Supplement: Supplemental Information 1 [file peerj-cs-11-2909-s001.zip › NLI_PT_v2.0/total_data/Chinese/zh039CAETF.txt]

Querida FF,
Não posso jantar contigo hoje, porque estou doente. Podíamos combinar outro dia, tudo bem?
Até depois,
FF
Querida amiga,
Como estás?
Cheguei a Portugal há algum tempo. Tudo corre bem. Habituo-me mais ou meno cá. O tempo é mais agradável, mas tenho um problema, a residência é muito fria porque não há aquecimento nos quartos.
Ultimamente, tenho visitado muitos lugares típicos. Por exemplo, já fui ao jardim de estrela, ao castelo de São Jorge e à Torre de Belém etc. Fui a alguns centros comerciais e fiquei desesperada. Porque a roupa toda é escura, não gosto muito. Tu sabes, as cores claras ficam bem a mim.
Então, por agora é tudo.
Beijinhos,
FF.
