# Supplementary material for: Native language identification from text using a fine-tuned GPT-2 model
Source: PeerJ Comput Sci. 2025 May 28;11:e2909. doi: 10.7717/peerj-cs.2909 (PMC12192634; doi:10.7717/peerj-cs.2909)
Supplement: Supplemental Information 1 [file peerj-cs-11-2909-s001.zip › NLI_PT_v2.0/total_data/Chinese/zh039CAMTF.txt]

25 de Maio de 2011
Exmos Senhores.
Sou estrangeira em Lisboa. Estudo português na Universidade de Lisboa. Já vivo aqui há cerca de 8 meses. Gosto da vida cá, mas espero que o governo possa ajudar nós estrangeiros a realizarmos algumas coisas.
Primeiro, o problema principal é língua. Cada país tem o seu hábito em língua que ninguém compreende fora do país. Por isso, espero que o sistema da educação na língua portuguesa possa ser mais completa. Por exemplo, pode abrir mais cursos que enfrentem língua turística, língua oficial ou língua de brincadeira. Também pode ser mais detalhemente.
Segundo, nós estrangeiros costumam ter saudades do nossos países próprios. O governo podia ajudar-nos a instalar alguma instituição que só para estrangeiros? Neste sector, podemos comunicar em língua primeira. Vamos falar sobre família, amigo, comida, ect. E oferece-nos um lugar suficiente que podemos cozinhar e brincar. Vamos agradecer muito!
Com os meus melhores cumprimentos,
FF.
