# Supplementary material for: Native language identification from text using a fine-tuned GPT-2 model
Source: PeerJ Comput Sci. 2025 May 28;11:e2909. doi: 10.7717/peerj-cs.2909 (PMC12192634; doi:10.7717/peerj-cs.2909)
Supplement: Supplemental Information 1 [file peerj-cs-11-2909-s001.zip › NLI_PT_v2.0/total_data/Chinese/zh040CAATF_1.txt]

Esta afigura conta-nos que todas as pessoas têm o poder para ajudar as outras, nós não devemos escondar as nossas boas vontades! Vá-lá, praticula a nossa campanha e ajuda quem presica apoio!
É possível fazer a diferença na vida de outras pessoas com um pouco comida.
