# Supplementary material for: Native language identification from text using a fine-tuned GPT-2 model
Source: PeerJ Comput Sci. 2025 May 28;11:e2909. doi: 10.7717/peerj-cs.2909 (PMC12192634; doi:10.7717/peerj-cs.2909)
Supplement: Supplemental Information 1 [file peerj-cs-11-2909-s001.zip › NLI_PT_v2.0/total_data/Chinese/zh040CAATF_2.txt]

D. Inês de Castro foi apaixonada pelo D.Pedro, mas o pai de D. Pedro não gostou de D. Inês, e ele pedeu matá-la, portanto, depois de morrer, afinal D. Inês ficava uma rainha.
Esta história de amor é muito famosa em Portugal.
