# Supplementary material for: Native language identification from text using a fine-tuned GPT-2 model
Source: PeerJ Comput Sci. 2025 May 28;11:e2909. doi: 10.7717/peerj-cs.2909 (PMC12192634; doi:10.7717/peerj-cs.2909)
Supplement: Supplemental Information 1 [file peerj-cs-11-2909-s001.zip › NLI_PT_v2.0/total_data/Chinese/zh040CAATF_3.txt]

A Novo Mundo
Na nossa vida, temos de aprender como ajudar as outras pessoas, porque apoio é uma baa vondade inicial, quando nós eramos pequenos, os professores ensinaram-nos sempre, não é? Nós devemos manter esta maneira, continuar a apoiá-las, vai fazer a sociedade ficar melhor.
Normalmente, na cada sociedade há alguns groupos fragils, tal como idosos, crianças, desempregados. Então estes groupos presicam de ajudar. Eles faltaram as capacidades para obter ou ganhar os necessários, não é uma culpa deles, ninguém quer ficar um idoso ou sem trabalho, ajudá-los é igual a dá-los esperancas! Faz o que puderes exerecer!
Agora, o problema de economia torna-se cada vez mais grave, também faz a vida ficar mais difícil, não é possível as pessoas pobres consegirem resolver os problemas a si própios, se nós tivermos poder, porque não dê-os a mão? Cumpre o que aprende na escola, ajuda-os!
Quando nós temos o conceito ou a ideia de solidariedade, significa nós temos um poder para desenvolver o nosso mundo, nós podemos fazer o mundo tornar-se melhor, mais bonito e cheio de esperança!
Para ti, só com um pequeno gesto, mas talvez mude a vida deles! Ajuda! Por favor!
O mundo novo vai chegar pelos nosso esforços.
