# Supplementary material for: Native language identification from text using a fine-tuned GPT-2 model
Source: PeerJ Comput Sci. 2025 May 28;11:e2909. doi: 10.7717/peerj-cs.2909 (PMC12192634; doi:10.7717/peerj-cs.2909)
Supplement: Supplemental Information 1 [file peerj-cs-11-2909-s001.zip › NLI_PT_v2.0/total_data/Chinese/zh040CAATI_1.txt]

lenda de Santarém.
Um dia, a amante de rei mulçumano apereceu em frente de D. Afonso, queria dizer-lhe todos secretos sobre o castelo, porque o rei mulçumano abandonou-a no castelo, e ela queria castigar-o.
Mas antes disso, o D. Afonso ja comecou fazer a conquista, ele fez o desejo ao Deus, se ganhar, vai constrituir uma Igreja. Depois, o D. Afonso ganhou a conquista e fez a promessa dele, constrituiu a Igreja para obrigar o Deus.
