# Supplementary material for: Native language identification from text using a fine-tuned GPT-2 model
Source: PeerJ Comput Sci. 2025 May 28;11:e2909. doi: 10.7717/peerj-cs.2909 (PMC12192634; doi:10.7717/peerj-cs.2909)
Supplement: Supplemental Information 1 [file peerj-cs-11-2909-s001.zip › NLI_PT_v2.0/total_data/Chinese/zh040CAATI_2.txt]

Os animais são o melhor amigo do ser humano.
Agora, muitas pessoas gostam de ter uma companhia de animais, por isso, é muito facil encontrar um cão ou gato na casa de amigos. Porque todas as pessoas tratam os animais como os seus familiares? É normal os donos dar-lhes a melhor comida ou vida, porque os animais são o melhor amigo do ser humano. Se tratá-los bem, os animais vão saber, eles vão ficar ao volto de ti, eles não abandonará-te, os animais são o mais fiel amigo sempre!
Quando disseres-lhes os secretos, eles nunca diz-os às outras pessoas, quando precisar um amigo para ouvir o que aconteceu no tua vida, os animais nunca recusam, eles têm a mais paciência para ouvir o que tu disseste! Apesar de ele não poderem responder-te, mas quando nós reparamos em si, nós podemos sentir-se a vondade deles.
A amizada entre pessoas é fragil sempre, quando tivermos as dificudades, não há muitas pessoas ajudam-nos, quando hover os conflitos de interesses ou dinheiros, as pessoas deixaram dos seus amigos sempre! Mas os animais nunca fazem assim, eles podem deixar a sua vida para proteger os donos. É uma história real, um cão da minha vizinha salva a sua dona, a minha vizinha é uma idosa, um dia, sentiu-se vertigen, e caiu-se na chão, e ninguem soube, e o cão continuou a dar com cabeça na porta para fazer son! por isso as pessoas encontraram a idosa!
Os animais ajudam-nos no momento o mais emergência sempre!
