# Supplementary material for: Native language identification from text using a fine-tuned GPT-2 model
Source: PeerJ Comput Sci. 2025 May 28;11:e2909. doi: 10.7717/peerj-cs.2909 (PMC12192634; doi:10.7717/peerj-cs.2909)
Supplement: Supplemental Information 1 [file peerj-cs-11-2909-s001.zip › NLI_PT_v2.0/total_data/Chinese/zh040CAMTD.txt]

O económico mundial é pior, causa cada mais empregos fechar. Em Macau, o sector do turismo também tem influência daquela, mas não é grave.
Em Macau, há muitos pessoas que trabalham em casino, eles têm rendimentos altos, mas só presica a educação de secundário. Por isso, é dificil que os empregos de outro tipo sector encontaram trabalhadores.
Embora assim, ainda há desemprego em Macau, especialmente para as pessoas que são meia-idade. Eles faltam de educação, também não queriam fazer os trabalhos baixos.
Se o económía de Macau puder desenvolver mais aspectos e não só depender casinos, o sistema económico vai ficar saudável. Embora o governo diga muitas proposta da reforma económica, ainda não melhora.
Caso o governo dê mais dinheiro ou ajuda aos empregos pequenos, eles vai ter mais condicionais para desenvolver os próprios. É bom que haja mais empregos em mercado, pode criar mais posição de trabalho. Cada ano, muitos estudantes acabam os seus estudos e entram o mercado, em caso de haver mais oportunidades, é evidente que ajuda os jovens e reduze o porcento de desemprego.
Se a economia de Macau tornasse a estrutura, o problema fundamental resolvia, más é óbvio que é impossível.
