# Supplementary material for: Native language identification from text using a fine-tuned GPT-2 model
Source: PeerJ Comput Sci. 2025 May 28;11:e2909. doi: 10.7717/peerj-cs.2909 (PMC12192634; doi:10.7717/peerj-cs.2909)
Supplement: Supplemental Information 1 [file peerj-cs-11-2909-s001.zip › NLI_PT_v2.0/total_data/Chinese/zh040CASTF.txt]

Vantagens e desvantagens do Turismo.
Antigamente, viagem não é muito cumum na nossa vida, porque os trânsitos não são convientes, sempre que passam tanto tempo que vai a um lugar perto.
Mas, no século XX, por causa de desenvolvimento de siência, nós podemos viajar pelo avião, autocarro ou comboio. Por isso, o sector do turismo é estimulado, e traz-nos a séria de vantagens e desvantagens.
Primeiro, o turismo vai trazer-nos oportunidades comerciai. Porque quando as pessoas vão outro país ou lugar para passarem as férias, sempre têm vondade de gastar dinheiros, eles presicam dos hoteis, dos restaurantes e dos bares, quase em todos os momentos dos viagens são dificeis de poupar dinheiros. Se nós aproveitarmo-las, a economia vai desenvolver muito pelos turismos.
Também podemos promover o nosso país através do turismo, é uma boa experiência que experimenta as culturas estrangeiras, quando sabe mais as histórias daquele lugar, vai divertir-se mais, apreciar mais!
Agora, o turismo é um pilar da economia de muitos países, as receitas de turismo são a maioria de taxa de governo. Mas, faca sempre tem dois lados, turismo também dá-nos má influência. Quando mais as pessoas vão a um local, normalmente tanta mais destruição eles fazem. Tal como, as praias devem ser sossegas e bonitas, mas agora por causa de turismo, as praias perdem o que devem ter, agora só têm lixos, chapéus de sol, e as massas!
Nós devemos manter a equidade entre os vantagens e os desvantagens do turismo. Por um lado, desenvolver este sector para ganhar mais receitas, por outro lado, reduzir as destruiçoes em mínimo.
