# Supplementary material for: Native language identification from text using a fine-tuned GPT-2 model
Source: PeerJ Comput Sci. 2025 May 28;11:e2909. doi: 10.7717/peerj-cs.2909 (PMC12192634; doi:10.7717/peerj-cs.2909)
Supplement: Supplemental Information 1 [file peerj-cs-11-2909-s001.zip › NLI_PT_v2.0/total_data/Chinese/zh040CVATD.txt]

A obesidade
Agora, o problema de obesidade fica cada vez mais grave na nossa sociedade. 2 ou 3 pessoas em cada 10 pessoas têm obesidade. Claramente, é por causa de mudança dos nossos estilos de vida.
Primeiro lugar, as cidadãos faltam de exercícios físícos, o médico dá-nos sugestões de fazer desportos 2 vezes por semana, mas, quem obedece-a?
além disso, as pessoas habitualmente ficam em casa para ligar a internet, não têm nenhumas vondade para sair ou fazer exercícios!
Segundo lugar, o habito de alimentos não é saudável! Normalmente, os jovens adoram comer comidas de lixo, tal como Mcdonald's, batatas fritas... Quando as comerem mais, tanto fiquem mais gordos! Também não têm a ideia correcta de refeições, não segue o horário, come quando quiser, isso também faz mal aos nossos corpos. Nós devemos comer mais vegetais, menos carne, e mais frutas! É proibido comer lanche e cena!
Nos devemos resolver o problema de obesidade, porque a obesidade traze nos muitas doenças e más influências. Muda o estilo das nossa vidas é único modo para resolver.
