# Supplementary material for: Native language identification from text using a fine-tuned GPT-2 model
Source: PeerJ Comput Sci. 2025 May 28;11:e2909. doi: 10.7717/peerj-cs.2909 (PMC12192634; doi:10.7717/peerj-cs.2909)
Supplement: Supplemental Information 1 [file peerj-cs-11-2909-s001.zip › NLI_PT_v2.0/total_data/Chinese/zh040CVATF.txt]

A nossa comunicação
A comunicação é um elemento necessário na nossa vida, dia-a-dia, não podemos evitar falar ou comunicar com outros. Uma vez que a época de computador chega, há mais meios de comunicação o qual é mais coveniente, rápido e fácil. Agora, a vida sem internete é idolosa! Muitos pessoas, especialment são jovens, passam o todo tempo nas redes da socialidade virtual, brincando os jogos na internet, não gastando nada para falar com familiares.
Apesar de termos mais meios para contratar a outros, a nossa vida fica mais fechada. As pessoas escondem em casa, estando sem vondade de comunicação. É certo que é mais fácil encontrar outros na internet, porém, é mais dificil termos uma conversa real ou profunda!
Se nós concentrarmo-nos num assunto demaisiamente, sempre perdemos os benefícios, deixando os mals. É o mesmo com como utilizamos o comportador, devemos aprender usar os meios novos de comunicação correctamente! Divertimos os tempos para fazer varias coisas, tal como fazer pessear, ir às compras, jantar com amigos, conversar com familiares, não só ficam em casa, nem esconder o mundo fechado.
Finalmente, passa a tua vida com a maneira certa!
