# Supplementary material for: Native language identification from text using a fine-tuned GPT-2 model
Source: PeerJ Comput Sci. 2025 May 28;11:e2909. doi: 10.7717/peerj-cs.2909 (PMC12192634; doi:10.7717/peerj-cs.2909)
Supplement: Supplemental Information 1 [file peerj-cs-11-2909-s001.zip › NLI_PT_v2.0/total_data/Chinese/zh041CAMTD.txt]

1 de Dezembro de 2010
Assunto: Carta de Apresentação
Exmº Sr:
Já acabei a Licenciatura de Maketing de Universidade de Lisboa no ano passado. Também particei na funcõe pública sobre a investição dos modelos das fazer compras das pessoas. Todos sabem o seu emprego é um das chefe no area de maketing. Tenho agradito que podia desenvolver a minha profissão sem preocupado depois de entrar o seu emprego. No entanto, acho que o sem emprego também preciscar um pessoa que tinha caprcidade para desenvolvou no futuro.
Estou à preparar a entrevista qualquer alturna. Se tiver nacessário, puder enviar mais informações de minhas para estudar.
Com os melhor curprimos
FF
Anexo: curriculum.
