# Supplementary material for: Native language identification from text using a fine-tuned GPT-2 model
Source: PeerJ Comput Sci. 2025 May 28;11:e2909. doi: 10.7717/peerj-cs.2909 (PMC12192634; doi:10.7717/peerj-cs.2909)
Supplement: Supplemental Information 1 [file peerj-cs-11-2909-s001.zip › NLI_PT_v2.0/total_data/Chinese/zh042CAETD_1.txt]

V= Bom dia, sou a FF, já vi o ad no internete sobre alugar o seu quarto. Podia dizer-me mais informações sobre o quarto?
D= Claro, então, o que quer saber?
V= Queria saber os preços, a morada, e os transportes que eu posso apanhar para á escola.
D= Então, os preços são 280 por mês. Você pode usar todos os electrodomesticos da casa, tambem com o internete e TV. A casa fica ao lado do estação de metro (Roma). Pode ir à escola dos metros ou dos autocarros.
V= Muito obrigada pelas suas informações e bom dia!
D= Bom dia.
