# Supplementary material for: Native language identification from text using a fine-tuned GPT-2 model
Source: PeerJ Comput Sci. 2025 May 28;11:e2909. doi: 10.7717/peerj-cs.2909 (PMC12192634; doi:10.7717/peerj-cs.2909)
Supplement: Supplemental Information 1 [file peerj-cs-11-2909-s001.zip › NLI_PT_v2.0/total_data/Chinese/zh042CAETD_2.txt]

Eu cheguei em Lisboa na semana passada, dia 3 de outubro. O tempo estava mal. Choveu muito e estava frio. As lojas na rua ficavam quase fechado. e só houve poucas pessoas na rua porque era domingo. Por isso eu não sabia o que podia fazer. Tambem ficava cansadíssima naquele momento. Por isso só fui comer qualquer coisa no columbo e depois voulei para casa e descançei. Pareçe não faz nada naquele dia! Este foi o meu primeiro dia em Portugal. Não foi nada especial mas espero para uma vida melhora no futuro.
