# Supplementary material for: Native language identification from text using a fine-tuned GPT-2 model
Source: PeerJ Comput Sci. 2025 May 28;11:e2909. doi: 10.7717/peerj-cs.2909 (PMC12192634; doi:10.7717/peerj-cs.2909)
Supplement: Supplemental Information 1 [file peerj-cs-11-2909-s001.zip › NLI_PT_v2.0/total_data/Chinese/zh042CAMTI.txt]

Hoje em dia, tecnologia ja se ternou uma grande parte da nossa vida sobretudo internete e televisão. Nós podemos equiparar-se as informações novas e o que já aconteceu através de ver televisão.
Como é tal fácil para nòs possuimos um televisão e existe tantas mídias que oferecem notícia muitas pessoas acreditam que devia haver mais controlo sobre as programas e os horários. Porque a televisão pude dar uma grande influência na audiência, será boa, será ma.
Por exemplo em china, existe tanto controlo na programa de televisão, sobretudo política e história. Todas programas têm de públicar depois de escolhar do governo. As vezes há uma grande diferença entre o facto e o que a pública notou. Para mim, este é uma coisa tão chate e não consigo aceitar.
2010, deve de ser uma épuca liberdade e abreto para todos. As pessoas têm o direito de escolher os seus programas. Entertanto, também têm a responsebilidade no reconhecimento o facto. não podem 100% aceiditar o que ver no televisão sem pensar sobre isso.
Quando nós podemos ver coisa em diferente lado e depois junta-la, é mais proximo do facto.
