# Supplementary material for: Native language identification from text using a fine-tuned GPT-2 model
Source: PeerJ Comput Sci. 2025 May 28;11:e2909. doi: 10.7717/peerj-cs.2909 (PMC12192634; doi:10.7717/peerj-cs.2909)
Supplement: Supplemental Information 1 [file peerj-cs-11-2909-s001.zip › NLI_PT_v2.0/total_data/Chinese/zh043CAMTI.txt]

Acho que haver mais controlo da parte do estado nos conteúdos e nos horários é necessário.
A televisão é o resultado do desenvolvimento da sociedade e ciência e ele oferece-nos mais conveniência, além de ouvir notícias e saber a mudança da tempuratura, podemos ver filmes para nos divertir.
Mas cada assunto tem dois lados, quando a televisão nos traz informações útis, ao mesmo tempo, gera influência negativa para a nossa vida. Por exemplo, os anúncios na televisão são aborrecidos e a maioria falta a garantia da qualidade. Parece-me que o governo deve proibir alguns anúncio fraudes.
Hoje em dia, como pais têm pouco tempo para acompanharem os filhos, as crianças tornam-se nas audiências da televisão, por isso, os conteúdos tem papel importante sobre seus crescimentos. Os conteúdos bons podem ensinar-lhes conhecimentos e alargar seus horizontes, mas conteúdos maus vão gerar influência muito má para eles. Como se as crianças ver muitos filmes sobre violências, é fácil que eles fiquem criminosos no futuro, porque eles acham a violência é um fenómeno normal.
Os horários também são importantes para a nossa vida. Muitos homens costumam ver jogos na televisão, mas os jogos sempre começam à noite e os homens fazem muitos barulhos que incomoda o descanso da família. Se as crianças vêem a televisão para muitas horas, também faz mal para seus olhos.
A televisão é uma parte da nossa vida, mas se existe controlo adequado, ele vai ser usada melhor por nós.
