# Supplementary material for: Native language identification from text using a fine-tuned GPT-2 model
Source: PeerJ Comput Sci. 2025 May 28;11:e2909. doi: 10.7717/peerj-cs.2909 (PMC12192634; doi:10.7717/peerj-cs.2909)
Supplement: Supplemental Information 1 [file peerj-cs-11-2909-s001.zip › NLI_PT_v2.0/total_data/Chinese/zh044CAATI.txt]

A nação que pretenda um imperialismo cultural deve começar por unificar os elementos que falam a sua língua.
Como o Fernando Pessoa dissem-se, A base da sociabilidade e portanto da relação permanente entre os indivíduos é a língua, e é a língua com tudo quanto traz em si e consigo que define e forma a Nação. A língua tem um significado especial pela nação e pelas pessoas.
Na minha opinião, a língua é um espelho duma nação. Porque a língua e uma parte da história duma nação. Através da língua, pode ver a cultura desenvolvida da nação. Então, é importante que tenha a sua língua para apresentar a sua cultura e as caracteristicas da vida e história.
Quando quer conhecer a nação, uma fase mais importante é conheçer a sua língua. A língua é um espelho da nação. Por exemplo, estudo português e através do meu estudo, já conheço mais a nação portuguesa. E conheço alguns amigos que estudam chinês, eles já conheçeram muito da China. Por isso, Apesar de nós sermos diferente pessoas e das nações diferentes, mas já agora podemos comunicar mais e temos a relação melhor. Então, pode-se dizer se queira conheçer outra nação, um meio optimo é que estuda a sua língua. E como a nação. Se queira conheçar mais do mundo ou ter um lugar no mundo, é importante que desenvolver a sua país e depois ensina mais pessoas para aprender a sua língua. Porque a língua também pode ser a militar para melhorar a influência do país.
A língua Inglesa, já tornou-se a língua mais popular no mundo. Esta situação faz bem à nação inglesa. E outras nações têm de estudar á lingua estrangeiras. Este é o poder da língua. A língua é um amigo grande da pessoa. É um meio sem problema para conheçer mais do mundo. E também pode oferecer mais oportunidade para aumentar o nível próprio e a situação da sua nação. A nação, se queira outros conheçeram mais da sua nação própria tem de esforçar na parte da língua. Como a militar da cultura.
Então, pode-se dizer a língua tem significado especial da nação, e a nação que pretenda uma cultura deve começar por unificar os elementos que falam a sua língua.
