# Supplementary material for: Native language identification from text using a fine-tuned GPT-2 model
Source: PeerJ Comput Sci. 2025 May 28;11:e2909. doi: 10.7717/peerj-cs.2909 (PMC12192634; doi:10.7717/peerj-cs.2909)
Supplement: Supplemental Information 1 [file peerj-cs-11-2909-s001.zip › NLI_PT_v2.0/total_data/Chinese/zh044CAMTI.txt]

A televisão pode exercer uma grande influência na opinião pública. Para melhorar o conhecido do todo o mundo. As pessoas precisam ouvir o voz publica da televisão. Mas de facto, As palavras e os assuntos não são verdades quando as palavras têm a relação da politica normalmente. Na minha opinião, Para melhorar o controlo da política do pais, pracisa do controlo das partes, mas ao mesmo tempo, faz forças para apresentar a verdade com o meio liberdade.
Na China, os programas devem verficar muito e depois pode apresentar na televisão, especialmente os programas da política. De facto, para melhorar a política e a paz do pais, precisa de ter o controlo, mas não precisa de controlar muito. Os povos têm os direitos de conhecer a verdade e ter as opiniões diferantes. Por exemplo, quando ocorreu o terramoto ou alguns assuntos grandes. Os povos têm os direitos de conhecer a situação verdadeira para saber que qual é a vida real e ter o sentimento real da vida. Quando apresenta alguém, por exemplo, Liu Xiaobo ou algumas pessoas especiais, querem conhecer as histórias verdadeiras deles para escolher o lado que suspeita e não deve existir a situação que todos tem o opinião igual.
Os programas na televisão deve ser o role para ajudar resolver ou melhorar o problema política não cobriam a verdade da vida. Os programas devem mais liberdade e não é só preocupar com os problemas políticos. Os programas precisam de ser os olhos dos povos para conhecer bem a vida e o mundo, apesar de ninguém pode ser o "superman" que pode viajar todo o mundo à vondade.
