# Supplementary material for: Native language identification from text using a fine-tuned GPT-2 model
Source: PeerJ Comput Sci. 2025 May 28;11:e2909. doi: 10.7717/peerj-cs.2909 (PMC12192634; doi:10.7717/peerj-cs.2909)
Supplement: Supplemental Information 1 [file peerj-cs-11-2909-s001.zip › NLI_PT_v2.0/total_data/Chinese/zh045CAATD.txt]

A China, que tem a maior população no mundo, está a desenvolver cada dia mais rápido, especialmente a economia. Mas sob o progresso, cada vez mais pessoas participam no grupo de desempregados. Há tantas pessoas na China, por isso o mercado de trabalho tem a grande competitividade. É comum que milhares de adultos requerem um emprego. Assim, os que encontram trabalhos são bem menos do que os sem empregos. Para a China, o maior problema está a população enorme. Não há trabalhos suficientes para cada chinês. Encontrar um emprego torna difícil para os graduados hoje em dia. O governo chinês já tomou muitas medidas para melhorar a situação, e agora ainda está a tomar conta disso, mas a taxa de desemprego quase não desce e não existem frutos óbvios. Eu acho que para diminuir o número de desempregadores, as empresas devem ofercer mais oportunidades e aceitar mais pessoas, e o governo pode deixa estudantes e trabalhodores ir ao estrangeiro estudar mais sobre as aéreas próprias. É melhor que todos possam ir à escola receber educação, fazer amizade com outros e saber mais detalhes professionais. Assim, as pessoas conseguem um emprego melhor e outros que não têm educação alta conseguem encontrar uns empregos básicos.
