# Supplementary material for: Native language identification from text using a fine-tuned GPT-2 model
Source: PeerJ Comput Sci. 2025 May 28;11:e2909. doi: 10.7717/peerj-cs.2909 (PMC12192634; doi:10.7717/peerj-cs.2909)
Supplement: Supplemental Information 1 [file peerj-cs-11-2909-s001.zip › NLI_PT_v2.0/total_data/Chinese/zh045CAATF.txt]

A política, a economia, o militar e a cultura são os elementos essenciais na constituição dum país. Mas hoje em dia, o Executivo prefere dar mais importância e atenção à economia e ao militar, e a cultura ia sendo ignorada. Para voltarmos ao domínio da cultura, o que necessitamos?
Segundo Fernando Pessoa, o idioma é a base da nação. Como pensantes e racionais somos [...] ser humanos. O nosso pensamento é reflectido por acção, isto é, o dioma. Um indivído não consegue viver e só num grupo de pessoas consegue sustentar. E obviamente entre vários indivíduos a comunicação é indispensável. O idioma existe todas as circunstâncias, no dia-a-dia, no trabalho, no estudo. Através da língua falado ou escrita , os indivíduos expressam as suas próprias ideias e também estão a par das ideias de outros. Isso continua a ser válido quando o caso dum país, a mudança será só que o país é uma conjunção duma grande quantidade do seu povo. Os líderes competentes promulgam planos, documentos, leis que fazem bem ao interesse nacional e deixam o povo saber que a nação se responsabiliza por um bom futuro. a seguir, o povo discute, comenta e revela se está satisfeito com a administração ou não. Se houver queixas, o governo melhora, se houver elógios, o governo manter. Assim sob o domínio e o controlo, todo o país fica na harmonia.
