# Supplementary material for: Native language identification from text using a fine-tuned GPT-2 model
Source: PeerJ Comput Sci. 2025 May 28;11:e2909. doi: 10.7717/peerj-cs.2909 (PMC12192634; doi:10.7717/peerj-cs.2909)
Supplement: Supplemental Information 1 [file peerj-cs-11-2909-s001.zip › NLI_PT_v2.0/total_data/Chinese/zh045CAATI_1.txt]

Castelo Branco
Manuel, herói da lenda, foi soldado corajoso que se dedicou a luta contra os muçulmanos, mas infelizmente foi preso e levado para África. Aí, viveu uma vida como escravo. Ele matou as saúdades da sua terra e da sua família através dos trabalhos pesados e insistia a acreditar em Virgem de Esperança. Após um mouro soube a esperança de voltar de Manuel, a vida dele ficou mais dura. Conta que Virgem de Esperança se apiedou sobre as experiências de Manuel e na véspera de Páscoa, apareceu em frente dele e lhe disse que foi liberto. Manuel voltou para a sua terra numa arca onde dormia via o mar e aterrou numa capela no Castelo Branco onde as pessoas, naquele momento, estavam a fazer missa. Toda a gente ficou surpreendida ao ver Manuel que se tinha considerado morto e as pessoas decidiram escolher este sítio para memorizar Senhora Virgem de Esperança.
