# Supplementary material for: Native language identification from text using a fine-tuned GPT-2 model
Source: PeerJ Comput Sci. 2025 May 28;11:e2909. doi: 10.7717/peerj-cs.2909 (PMC12192634; doi:10.7717/peerj-cs.2909)
Supplement: Supplemental Information 1 [file peerj-cs-11-2909-s001.zip › NLI_PT_v2.0/total_data/Chinese/zh045CAATI_2.txt]

A SIDA, Síndrome de Imunodeficiência Adquirida, é um nome popular e familiar connosco hoje em dia. Ainda me lembro do momento em que ouvi falar, pela primeira vez, sobre a SIDA ou um vírus que se chama VIH, vírus da Imunodeficiência Humana, que increcível e horrível que me senti. Não acreditei que não existia nenhuma medida a curar esta doença, excepto ver um doente ficar cada dia mais fraco, até a morte.
Agora, tenho mais conhecimentos da SIDA. Sei que entre todas as pessoas, os jovens, talvez sejam os com mais alta possibilidade de serem infectados pelo VIH, por causa da falta de educação sexual. A meu ver, a mairoria de infecções é via sexo, em vez de outros meios como drogas injectáveis, água da boca, etc. Acho que os jovens devem, até têm de, conhecer algumas coisas básicas sobre SIDA para saber perfeitamente quais são as ocasiões prováveis com o risco de obter um VIH. E a seguir, proteigem-se e ficam longe daquilo. Quando mais cedo lhe aparecem o perigo da SIDA, mais benefícios os jovens adquirem. É certo que haverá uma diminuição significada no número de pessoas infectadas.
De facto, os jovens começam a conhecer bem a SIDA e muitos deles também participam nas actividades que divulgam os conhecimentos da SIDA para ajudar outras pessoas a saber mais.
