# Supplementary material for: Native language identification from text using a fine-tuned GPT-2 model
Source: PeerJ Comput Sci. 2025 May 28;11:e2909. doi: 10.7717/peerj-cs.2909 (PMC12192634; doi:10.7717/peerj-cs.2909)
Supplement: Supplemental Information 1 [file peerj-cs-11-2909-s001.zip › NLI_PT_v2.0/total_data/Chinese/zh046CAATD.txt]

Nos últimos dias, o desemprego já trocou um problema grande nos maios países do mundo. É um problema grande porque é sobre a segurança social, a economia e o desenvolvimento do mundo.
Com o recoberto das condições económicas, a situação laboral está a melheorar pouco a pouco. Dois anos antes na China, os estudantes escolherem continuar a estudar depois de graduar do pós-grduado porque não há muitas oportunidades no mercado de trabalho. E os que estava desempregados há muito tempo não podia encontrar um trabalho nove. Mas agora, a maior parte dos estudantes preferem de encontrar um trabalho logo que graduem. E as condições dos trabalhos são muito mais melhor. Os desempregados tem mais oportunidades boas para suportar as vidas deles. Espero que a situação possa continuar por tempo longo.
Para melhorar a situação, acho que o governo tem de fazer muito mas nós estudantes também devemos fazer o que podemos. Podemos começar o nosso negócio ou abrir uma empresa pequeno. A intrenet também é uma oportunidade boa. Muios jovens fazem comercios e abriem lojas na internet e acho que é uma óptimo escolha. Toda a gente pode ter um emprego quando faz o que podermos fazer.
