# Supplementary material for: Native language identification from text using a fine-tuned GPT-2 model
Source: PeerJ Comput Sci. 2025 May 28;11:e2909. doi: 10.7717/peerj-cs.2909 (PMC12192634; doi:10.7717/peerj-cs.2909)
Supplement: Supplemental Information 1 [file peerj-cs-11-2909-s001.zip › NLI_PT_v2.0/total_data/Chinese/zh046CAATF_1.txt]

A lenda da região Viana do Castelo é uma história bonita e romântica. No dia anterior, havia uma aldeia na margem do rio Lima. As pessoas pescavam peixes diferentes no rio e no mar e também cultivavam diversos legumes na terra. Com os trabalhos do povo, a aldeia desenvolvia pouco a pouco. Na aldeia, vivia uma rapariga bonita que se chama Ana. Ela vivia com a sua família no castelo perto da margem e apaixionou-se por um rapaz que vivia no outro lado da margem. Eles não podiam se encontrar todos os dias, por isso, o rapaz sempre perguntava aos conhecidos: "Vieste a Ana?" E eles respontavam: "Sim, vi a Ana no Castelo." Com muitas vezes de repetição, surgiu o nome desta região: Viana do Castelo.
