# Supplementary material for: Native language identification from text using a fine-tuned GPT-2 model
Source: PeerJ Comput Sci. 2025 May 28;11:e2909. doi: 10.7717/peerj-cs.2909 (PMC12192634; doi:10.7717/peerj-cs.2909)
Supplement: Supplemental Information 1 [file peerj-cs-11-2909-s001.zip › NLI_PT_v2.0/total_data/Chinese/zh046CAATF_2.txt]

A SIDA e os jovens
Hoje em dia, a SIDA já torna-se um problema greve mundial de todas idades e todos níveis sociais. Com o numero de infecção e a efecção, todas as pessoas têm de chamar atenção desta doença. Nas pessoas infectadas, o menos possível, acho que, são os jovens. Mas agora, muitos jovens vivem com a SIDA por causa da tentativa sexual ou talvez usado de drogas.
Jovens são as esperanças da famílias, países e todo o mundo. Eles são o futuro e não deviam ser tornados pela doença ou perder a vida nova. Mas por causa das tentativas de curiosidade ou seja "divertimentos", toda a vida deles ou toda a família são ruido. Ninguém quer ver esses desastres acontecem, por isso, é essencial que os jovens aceitem educações sobre a SIDA mais novo possível.
Eu própria já recebi uma aula de educação sobre a SIDA, mas só uma, no primeiro ano da universidade. Acho que nesta autura, talvez muitos jovens já tentem alguma coisa desagredável, por isso, é muito insuficiente e irresponsável por nós. Não podemos receber nada de informação em casa e só pouca na universidade. Ao meu ver, a educação sobre a SIDA deve ser ensinado na escola secondária, nos hospitais e na sociedade, por examplo, nos programas de televisão ou nos anuncios. A SIDA não é uma coisa miserável ou longe de nós, ela é perto e horrível. os jovems têm de saber as maneiras de evitá-la para protejar eles e também os amigos rodeados.
Em sume, temos muito para fazer em contra a SIDA e educar os jovens. Nunca podemos perder a atenção.
