# Supplementary material for: Native language identification from text using a fine-tuned GPT-2 model
Source: PeerJ Comput Sci. 2025 May 28;11:e2909. doi: 10.7717/peerj-cs.2909 (PMC12192634; doi:10.7717/peerj-cs.2909)
Supplement: Supplemental Information 1 [file peerj-cs-11-2909-s001.zip › NLI_PT_v2.0/total_data/Chinese/zh047CAATF_1.txt]

A minha lenda é da região Guarda, sobre um jovem pastor, um cão dele e uma estrela. O pastor vivia numa aldeia muito pobre, o único amigo era o seu cão. Ele tinha um sonho que um dia pudesse alcançar um monte mais alto que fora da aldeia. Era uma noite, quando o pastor olhou no céu, caiu uma estrela com cara de criança em frente dele e disse que podia levar o pastor para onde desejasse ir. Depois, o pastor decidiu sair da aldeia com o seu cão e a estrela. Infelizmente, o cão morreu por causa daquela dura jornada. Finalmente, chegou ao monte mais alto. O rei naquela região ouviu falar a história sobre o pastor e a estrela, queria dar-lhe a riqueza em troca aquela estrela fantástica, mas o pastor recusou a oferta e disse que a estrela era dele, era do céu.
