# Supplementary material for: Native language identification from text using a fine-tuned GPT-2 model
Source: PeerJ Comput Sci. 2025 May 28;11:e2909. doi: 10.7717/peerj-cs.2909 (PMC12192634; doi:10.7717/peerj-cs.2909)
Supplement: Supplemental Information 1 [file peerj-cs-11-2909-s001.zip › NLI_PT_v2.0/total_data/Chinese/zh047CAATF_2.txt]

a. A SIDA e os jovens.
Como toda a gente sabe, a SIDA é um problema mundial e fica cada vez mais grave. Esta doença há origem de África, pouco a pouco, devulga-se em todos os países no mundo.
De acordo com os relatórios nacionais, a maior parte de infecdores é jovens. Porque é que a transmissão da SIDA se divulga mais rapidamente entre os jovens? Pelo que eu sei, há duas razões principais: acção sexual e consumir as drogas injectáveis.
Hoje em dia, os jovens têm uma consciência sexual mais aberta do que os antes, mais infelizmente nem todos deles têm conhecimentos suficientes sobre acção sexual. Mutos deles não fazem nenhuma protecção ou não querem fazê-la. Por outro lado, posso dizer que o jovens são menos fieis do que antes porque customam fazer amor com várias pessoas. Pois, a doença afecta os jovens imediatamente.
Além disso, os jovens customam consumir as drogas injectáveis em conjunto. A razão é muito simples, a doença pode transmir pelo sangue, portanto, as drogas injectáveis são os meios de trasmissão mais comuns entre os jovens.
Para concluir, acho que a educação é uma melhor prevensão para contrar esta doença. Se toda a gente tiver uma boa consciência sobre a SIDA, o número de infecção da SIDA deverá ser diminuído naturalmente.
