# Supplementary material for: Native language identification from text using a fine-tuned GPT-2 model
Source: PeerJ Comput Sci. 2025 May 28;11:e2909. doi: 10.7717/peerj-cs.2909 (PMC12192634; doi:10.7717/peerj-cs.2909)
Supplement: Supplemental Information 1 [file peerj-cs-11-2909-s001.zip › NLI_PT_v2.0/total_data/Chinese/zh048CAATF1_1.txt]

Coimbra é uma das cidades mais antigas em Portugal. Uma lenda chama-se O Milagre das Rosas. Na verdade, esta lenda é para elogiar a rainha D. Isabel, que foi a esposa do rei D. Dinis. Ela levou sempre as esmolas às pessoas desfavorecidas e falou com elas. Fez muitas acções de caridade, por isso um nobre ficou descontente e disse ao rei. Um dia, quando a rainha foi ao mosteiro, o rei apareceu de repente. O rei perguntou-lhe se levava umas coisas aos pobres, mas ela disse que não. O rei ficou muito zangado e pediu-lhe para mostrar alguma coisa sob a capa. Depois, um pano de rosa, que escondia sob a capa apareceu perante todos os olhos. Ninguém acreditou, porque era no Inverno. Finalmente, o rei pediu perdão e a rainha podia continuar a levar as esmolas. Quando o povo ouviu esta notícia, proclamou Santa D. Isabel.
