# Supplementary material for: Native language identification from text using a fine-tuned GPT-2 model
Source: PeerJ Comput Sci. 2025 May 28;11:e2909. doi: 10.7717/peerj-cs.2909 (PMC12192634; doi:10.7717/peerj-cs.2909)
Supplement: Supplemental Information 1 [file peerj-cs-11-2909-s001.zip › NLI_PT_v2.0/total_data/Chinese/zh048CAATF1_2.txt]

A acção dos Governos nacionais no combate contra a SIDA
Hoje em dia, a SIDA é considerada uma das doenças mais horríveis no todo o mundo. Apesar de o número de mortes relaccionado com a SIDA ter caído por causa do aparecimento do tratamento, o número de novo casos de SIDA tem aumentado consideravelmente. Sem dúvida, os Governos nacionais têm de tratar do problema desta doença.
A SIDA tem diferentes meios de transmitir, por isso é muito difícil prevenir isso. Especialmente, transmite-se na acção sexual. Neste caso, muitos governos nacionais já promoveu o uso dos preservativos. Eles querem dar esta ideia de qualquer maneira. Em alguns países, podem ver umas caixas automáticas de preservativos. Com o objectivo de pôr a ideia em prática, os preservativos são distribuídos gratuitamente, em especial, para jovens. Os governos não podem permitir a liberidade sexual, no entanto, o que eles estão a fazer é para recomendar.
Apesar disso, muitas vezes, vêem-se as publicidades sobre a SIDA e os programas documentivos são muito impressionantes com as imagens horríveis. As organizações nacionais convidaram sempre umas estrelas ou umas pessoas famosas para a publicidade purque têm mais influência: O mais importante é deixar o povo dar mais atenção à doença e saber as maneiras de protegê-los próprios.
Ao falar das pessoas que já foram atingidas pela SIDA, os governos acham que é melhor oferecer o tratamento grátuito para elas. Embora a doença pareça difícil para curar, o avanço da medicina pode prolongar a vida dos doentes. Actualmente, a maior parte dos doentes são bastante pobres, por exemplo os da África. Diz-se que nunca perca a esperança em qualquer lugar.
Quando os governos se esforçam para salvar todo o mundo, muitos serviços de saúde e de assistência social já participaram na luta contra a SIDA. Tudo o que fazem é para melhorar a situação e ninguém deve perder oportunidade. Encarando a doença, a coisa mais importante é a confiança.
