# Supplementary material for: Native language identification from text using a fine-tuned GPT-2 model
Source: PeerJ Comput Sci. 2025 May 28;11:e2909. doi: 10.7717/peerj-cs.2909 (PMC12192634; doi:10.7717/peerj-cs.2909)
Supplement: Supplemental Information 1 [file peerj-cs-11-2909-s001.zip › NLI_PT_v2.0/total_data/Chinese/zh048CAATF2.txt]

José Saramago, sem dúvida, é um dos escritores mais importantes para os portugueses. Ama a sua pátria, porém, fala sempre o que é tão polémico e afiado. Desta vez, duvida que se dentro de 50 anos Portugal ainda existe. Quando os portugueses ouvirem isso, acho que a maior parte deles hão-de ficar extremamente surpreendidos ou zangados, visto que perece uma vergonha da própria nação. Tiveram uma história gloriosa e a Língua Portuguesa é falada por sete países, em que seis foram controlados por Portugal. É uma grande ironia, não é?
Na verdade, Portugal está numa decadência. Devido a muitas razões inexplicáveis, até os próprios portugueses não negam o facto, mas ninguém sabe porque. Saramago diz que os portugueses continuarão a existir enquanto comunidade de gente que fala esta língua, mas o Estado português não. Qual é a diferença dos dois nomes, comunidade e estado? Quanto a mim, o estado representa a comunidade cheia de adminstração, sistema, etc. É uma combinação da ordem e a cultura. A comunidade que só fala mesma língua talvez seja a origem do estado. A base do estado portugues é uma língua, mas o objectivo do estado é jantar o povo para melhorar a cultura, para desenvolver.
Hoje em dia, graças à crise política, todo o país entrou numa situação que fazem coisas à vontade e sem ordem. Não julgo que isto é a verdadeira cultura portuguesa. Falta de obediência, falta de capacidade, não é isso. Deve ser falta de pensamento da nação. Sendo português, o que deve fazer e como? É pena que cada pessoa ponha mais atenção a própria. Todos criticam o país, todavia, esquecem-se do facto de que quem se constrói isto estado. Com efeito, cada pessoa tem direito de ser diferente. Se existir o Estado, têm de partilhar uma alma semelhante.
Os portugueses têm muita vontade de mudar a situação. Quanto a mim, numa maneira nula, dado tudos parecendo areia. O que é que o espírito essencial dos portugueses agora? Eles não sabem, talvez. Eles respeitam a própria cultura, que va enfraquecendo, isto é, está fora de moda.
Eles notem os defeitos, mas não corrigem realmente e consideram um tipo de cultura. O desaparecimento dum estado é horrível. Para os portugueses, é melhor procurar o significado verdadeiro do estado e a cultura advançada como era. A língua não só uma maneira de comunicação, mas também é uma vantagem nacional partilhar o pensamento comum ou diferente para apurar a cultura
