# Supplementary material for: Native language identification from text using a fine-tuned GPT-2 model
Source: PeerJ Comput Sci. 2025 May 28;11:e2909. doi: 10.7717/peerj-cs.2909 (PMC12192634; doi:10.7717/peerj-cs.2909)
Supplement: Supplemental Information 1 [file peerj-cs-11-2909-s001.zip › NLI_PT_v2.0/total_data/Chinese/zh049CAATF_1.txt]

Braga
A Batalha de Valdevez entrou num impasse. Nenhuma das duas partes beligerantes: a de D. Afonso Henriques, o futuro rei de Portugal e a de D. Afonso VII, rei de Castela, conseguiu derrotar a outra D. Afonso Henriques, em conjunto com o seu exército retiraram-se para Guimarães, uma cidade de Braga e por consequência, D. Afonso VII mandou pôr certo ao castelo da cidade. Perante o desastre fatal, o aio vivido e experiente, Egas Moniz aconselhou a D. Afonso Henriques a negociar a paz a troco da vassalagem deles e dos nobres que os tinham apoiado. No entanto, um ano depois, D. Afonso Henrique quebrou a promessa de vassalagem e invadiu Galiza, uma região autónoma de Castela, iniciando uma época mais heróica da história de Portugal. Vestido de condenado, Egas Moniz foi pedir desculpa ao Rei de Castela e entregou-lhe a sua vida com penhor da promessa faltada. O Rei foi comovido pela humildade e sinceridade do aio e perdoou-o, presenteando-o com grandes favores. Assim, Egas Moniz ressalvou a sua honra e a do futuro rei de Portugal. Ao mesmo tempo, assegurou mais tempo para a independência de Portugal.
