# Supplementary material for: Native language identification from text using a fine-tuned GPT-2 model
Source: PeerJ Comput Sci. 2025 May 28;11:e2909. doi: 10.7717/peerj-cs.2909 (PMC12192634; doi:10.7717/peerj-cs.2909)
Supplement: Supplemental Information 1 [file peerj-cs-11-2909-s001.zip › NLI_PT_v2.0/total_data/Chinese/zh049CAATF_2.txt]

Os Governos Nacionais Ajudam a Combater a SIDA
Estamos no novo milénio. A ciência e a tecnologia evoluem-se à velocidade vertiginosa e trazem-nos inúmeros progressos em relação ao nível da vida. No entanto, existem imensos problemas do milénio anterior, gritantes por resolver, entre os quais se encontra o problema acentuado da transmissão da SIDA.
Tendo como objectivo melhorar consideravelmente a situação penosa, a ONU lançou em 2000 os objectivos do novo milénio e o combate à SIDA constitui um deles. A partir daí, por iniciativa de arrancar os portadores da SIDA à miséria, os governos nacionais conjugaram todos os esforços pela luta contra a SIDA. São numerosas as actividades destinadas à descida da transmissão do vírus. Fixaram um dia específico para sensibilizar o povo, organizam desfiles das marchas de forma a eliminar a discriminação, distribuem preservativos e panfletos nas ruas... As iniciativas obtiveram resultados positivos imediatos e ao longo do tempo, há cada vez mais voluntários a aderir nessas propagandas de solidariedade.
Em virtude do que foi mencionado acima, não devemos deixar de lado a nossa "obrigação" de participar na luta contra a SIDA. Trata-se de uma tarefa grandiosa que exige a inclusão social, o voluntariado e de um evento cultural que beneficia todo o ser humano. Graças ao empenhos dos governos nacionais, presenciamos uma vultosa quantidade de melhorias a nível mundial. Agora, chega o nosso momento. Vamos estender a mão, dar a nossa piedade e oferecer-nos para lutar contra a SIDA.
