# Supplementary material for: Native language identification from text using a fine-tuned GPT-2 model
Source: PeerJ Comput Sci. 2025 May 28;11:e2909. doi: 10.7717/peerj-cs.2909 (PMC12192634; doi:10.7717/peerj-cs.2909)
Supplement: Supplemental Information 1 [file peerj-cs-11-2909-s001.zip › NLI_PT_v2.0/total_data/Chinese/zh050CAATF_1.txt]

Évora - Geraldo Geraldes O Sem Pavor
Geraldo Geraldes, também conhecido como o Sem Pavor, vivia na região de Évora. Naquele momento, Évora ainda estava no domínio árabe. Por algumas razões particulares, Geraldo Geraldes e os seus homens foram afastados de D. Afonso Henriques. Com o objectivo de recuperar a sua reputação, Geraldo tomei a decisão de reconquistar a região. Numa noite, quando toda a cidade dormia, o Sem Pavor subiu sozinho a torre e matou dois guardados árabes de forma que os seus homens entraram no castelo e lutaram heróicamente contra os inimigos. Finalmente, eles venceram e conquistaram a região novamente. D. Afonso Henriques ficou muito alegre com esta boa notícia e fez o Sem Pavor chefe eterno desta região.
