# Supplementary material for: Native language identification from text using a fine-tuned GPT-2 model
Source: PeerJ Comput Sci. 2025 May 28;11:e2909. doi: 10.7717/peerj-cs.2909 (PMC12192634; doi:10.7717/peerj-cs.2909)
Supplement: Supplemental Information 1 [file peerj-cs-11-2909-s001.zip › NLI_PT_v2.0/total_data/Chinese/zh050CAATF_2.txt]

A Acção dos Governos Nacionais Faz Parte Importante no Combate contra a SIDA
Pode-se dizer que é impossível vencermos no combate contra a SIDA sem a acção eficaz dos Governos nacionais. Evidentemente, o combate a que dedicamos a alma e o corpo é composto pelas duas partes indispensáveis, a prevenção e o tratamento. Ambas necessitam absolutamente dos esforços dos Governos Nacionais.
Apesar de existirem, no momento actual, várias instituições que tratam de promover os programas de prevenção, esperando tomar o controlo da evolução desta doença mortal através de educar a população, a força dos Governos nacionais é incomparável. Se os governos se responsabilizarem por fazer propaganda, organizar as campanhas relativas e divulgar os conhecimentos, a situação será completamente diferente. Ninguem pode negar que os governos têm vocação de chamar a atenção e acordar a consciência do povo em qualquer momento, e são capazes de estimular a assistência social, fazendo com que a população enfrente a importância de melhorar a actualidade a sério.
Quanto ao tratamento, quer no estudo científico da SIDA quer nas compras e ofereças dos comprimidos e equipamentos, a acção eficaz dos Governos Nacionais é mais imprescindível. Para as pessoas afectadas, o acesso a um tratamento significa a possibilidade de viver mais anos, mas também um cargo bem pesado, porque lhe custa muito. Portanto, os governos nacionais parecem salvadores. Eles devem assumir a responsabilidade de prestar uma parte da renda nacional, uma grande quantidade de dinheiro ao tratamento e o avanço de tratamento, que beneficiam não só as pessoas afectadas mas também os saudáveis neste momento.
Com o esforço dos Governos Nacionais, é acredito que a actualidade será melhor e venceremos, no futuro, o combate contra a SIDA.
