# Supplementary material for: Native language identification from text using a fine-tuned GPT-2 model
Source: PeerJ Comput Sci. 2025 May 28;11:e2909. doi: 10.7717/peerj-cs.2909 (PMC12192634; doi:10.7717/peerj-cs.2909)
Supplement: Supplemental Information 1 [file peerj-cs-11-2909-s001.zip › NLI_PT_v2.0/total_data/Chinese/zh051CAATF.txt]

Escolhi b) Saramago não tem a certeza se dentro de 50 anos Portugal ainda existe!!!
Há possibilidade que o Quinto Império explêndido vá desaparecer? À sério?!! Sim! Não estamos a brincar. Segundo José Saramago, grande escritor de Portugal, os portugueses continuarão a existir enquanto comunidade de gente que fala esta língua, mas o Estado português pode desaparecer.
Apesar de não serem irmãos ou terem almas diferentes, os portugueses podem ser amigos porque falam a mesma língua. Os portugueses existirão neste mundo desde que a língua portuguesa exista. No entanto, isso não é o que nós queremos ver. O país só com espécie humana mas sem humanidade. É como uma casa decorada com móveis perfeitos mas sem aconchego do lar! A gente vive como uma espécie de monstre que fale o mesmo idioma, tenha vida quadidiana normal: Comer, trabalhar, dormir... e mais nada! Onde estão conversas cheias de gargalhadas, onde estão grandes jantares entre familiares e amigos, onde estão os nossos afectos? Os nossos carinhos? Onde estão os nossos espíritos?! Se o Estado português desaparecer um dia, nós merecemos, porque toda a gente tem responsabilidade, toda a gente tem culpa.
O que nós devemos fazer agora é tentar descobrir tudo que a língua traz em si e consigo. Através das letras sem emoções, podemos conhecer, pouco a pouco, a história da nossa nação, a cultura da nossa nação, os méritos do povo da nossa nação e finalmente, chegamos ao espírito da nossa nação. Juntamos todos estes elementos, e as emoções e esperanças que escondem neles, falamos um mesmo idioma, sentimos mesma cultura, criamos um imperialismo cultural! Vamos unificar-nos, lutamos pelo futuro mais brilhante!
Dentro de 50 anos, Portugal ainda existe? Que pergunta ridícula! Os portugueses existirão, o Estado português existirá, a cultura portuguesa existirá desde que o amor de huamidade exista. Oxalá toda a gente compreenda bem!
