# Supplementary material for: Native language identification from text using a fine-tuned GPT-2 model
Source: PeerJ Comput Sci. 2025 May 28;11:e2909. doi: 10.7717/peerj-cs.2909 (PMC12192634; doi:10.7717/peerj-cs.2909)
Supplement: Supplemental Information 1 [file peerj-cs-11-2909-s001.zip › NLI_PT_v2.0/total_data/Chinese/zh052CAATF.txt]

Conforme Fernando Pessoa, a nação que pretenda um imperialismo cultural deve começar por unificar os elementos que falam a sua língua.
Na minha opinião, esta afirmação tem razão.
A língua é a base da nação, porque a língua "é o pensamento em acção, e o homem é um animal pensante, e a acção é a essência da vida", como disse Fernando Pessoa no artigo "Sobre Portugal: Introdução ao Problema Nacional". O mesmo idioma deixa a comunicação entre duas nações tornar-se mais fácil e os povos sentir-se mais confortável noutro país do que os falantes de outras línguas. Por exemple, um francês pode sentir menos xenofobia, ou até nenhuma, na Suiça, mas a situação é totalmente diferente para um asiático.
O mesmo idioma cria mais oportunidades culturais e comerciais entre países. Por causa da falta de tradutores ou intérpretes, é complicado fazer negócios ou comunicações entre países de diferentes línguas. O pior é que acontecem facilmente mal-entendimentos, fazendo que as pessoas perdem chances de interacções.
Felizmente, Portugal está a esforçar-se para criar um imperialismo cultural. Tiveram lugar muitas cimeiras e conferências para juntar os países da língua portuguesa. Apesar de dar muita confusão ao povo, unificar a escrita da língua portuguesa é o primeiro passo e o mais importante acima de tudo.
Como um país que tem uma longa história, há muitas coisas que Portugal pode fazer para estabelecer o império, na área financeira e económica, na área desportiva, etc, mas a transformação da língua portuguesa é no topo da lista. Esperamos que o país consiga realizar um imperialismo cultural passo a passo, pouco a pouco, num dia no futuro.
