# Supplementary material for: Native language identification from text using a fine-tuned GPT-2 model
Source: PeerJ Comput Sci. 2025 May 28;11:e2909. doi: 10.7717/peerj-cs.2909 (PMC12192634; doi:10.7717/peerj-cs.2909)
Supplement: Supplemental Information 1 [file peerj-cs-11-2909-s001.zip › NLI_PT_v2.0/total_data/Chinese/zh053CAATF.txt]

José Saramago disse que "Os portugueses continuarão a existir enquanto comunidade de gente que fala esta língua, mas o Estado português pode desaparecer".
Na minha opinião, o que Saramago disse é uma verdade por causas:
Primeiro, a língua portuguesa, como a língua ingles, frança ou chinesa, é uma coisa que a comunidade de gente usa para comunicar ale viver. Como uma maneira rápida e efectiva de passar informações, a língua e tem uma importância que não conseguimos imaginar. Sem língua, a vida normal neste momento não se torna tão bem. Muitos trabalhos vão abacar, as pessoas vão ser capaz de falar, e toda a sociedade vai não ficar silêncea.
Sem língua, significa o desaparecimento da cultura, da cilivização e da sociedade.
Há umas línguas que antigamente existiram na história que foram falado por cada vez menos pessoas, e finalmente acabou-se por falar, sem surpresa. A cultura das comunidades que comunicaram nesta língua desapareceu pouco a pouco. A função essencial da língua que reservar e recordar a cultura. Sem língua, o contacto entre pessoas termina. Contudo, se a língua portuguesa continuar a existir e falado, a comunicação do povo português vai continuar ser e os portugueses vão viver como uma comunidade.
No entanto, Saramago também achou que o Estado português pode desaparecer.
