# Supplementary material for: Native language identification from text using a fine-tuned GPT-2 model
Source: PeerJ Comput Sci. 2025 May 28;11:e2909. doi: 10.7717/peerj-cs.2909 (PMC12192634; doi:10.7717/peerj-cs.2909)
Supplement: Supplemental Information 1 [file peerj-cs-11-2909-s001.zip › NLI_PT_v2.0/total_data/Chinese/zh054CAMTD_1.txt]

O meu primeiro dia em Lisboa
Ainda me lembro muito bem o meu primeiro dia em Lisboa. Quando andava nas ruas, fui atraente pelos edifícios. As construções dos edifícios são muito típicas e coloridas.
Eu e alguns colegas queríamos ir de autocarro para dar uma volta da cidade, no entanto, não conseguimos encontrar um autocarro certo. Finalmente, apanhámos um autocarro turístico. Começámos o viagem no Vasco de Gama, passando o Marquês Bombal e chegando a Praça Comercial.
Depois de visitarmos a Praça Comercial, apanhámos o autocarro para Berlém, onde comemos o pastel de nata. Não gostei muito este bolo, porque este foi muito doce. Apesar disso, a paisagem era muito bonita e nós tirámos muitas fotografias.
O meu primeiro dia foi tão bom, ele vai ficar sempre na minha memória.
