# Supplementary material for: Native language identification from text using a fine-tuned GPT-2 model
Source: PeerJ Comput Sci. 2025 May 28;11:e2909. doi: 10.7717/peerj-cs.2909 (PMC12192634; doi:10.7717/peerj-cs.2909)
Supplement: Supplemental Information 1 [file peerj-cs-11-2909-s001.zip › NLI_PT_v2.0/total_data/Chinese/zh054CAMTD_2.txt]

O motivo para nós vivermos num país estrangeiro é, queremos conhecer aquele país. Para conhecermos o país, temos de aprender a cultura dele. Temos de estudar a língua, a costume e a história do país. Também é muito importante para nós respeitarmos o povo.
Normalmente, as aulas na escola não são suficientes para o estudo, temos de ter mais contactos com os nativos e com a sociedade, porque a comunição faz parte dos conhecimentos de cultura dum povo.
Às vezes, temos muitas dificuldades em começar. É melhor descobrirmos os interesses. Quando encontramo-nos os nossos gostos, facilitamos o estudo.
