# Supplementary material for: Native language identification from text using a fine-tuned GPT-2 model
Source: PeerJ Comput Sci. 2025 May 28;11:e2909. doi: 10.7717/peerj-cs.2909 (PMC12192634; doi:10.7717/peerj-cs.2909)
Supplement: Supplemental Information 1 [file peerj-cs-11-2909-s001.zip › NLI_PT_v2.0/total_data/Chinese/zh054CAMTF.txt]

Lisboa, 26 de Maio de 2011
Carta registada com aviso de recepção
Assunto: Reclamação contra a viagem de 7 dias para a ilha da Madeira
Exmo. Senhor,
Venho por este meio para apresentar uma reclamação contra o serviço prestado pela vossa agência.
No dia 5 de Maio comprei uma viagem de 7 dias para a ilha da Madeira, de 10 a 17 do mesmo mês. Antes do pagamento, o vosso funcionário MMLL explicou-me que este pacote incluindo a trasfer do aeroporto para o hotel; a pensão completa; o quarto com visa panorâmica; dois passeios com guia turístico e o acesso gratuito ao SPA. Ficando satisfeita com o preço de 2000 euros e o conteúdo de meu pacote. Assinei o contrato e paguei. Todavia, a minha viagem foi completamente diferente como no nosso contrato.
Primeiramente, eu tinha o direito de ser recebida e levada para o hotel. Ficando no aeroporto até 3 horas à espera depois da minha chegada. Ainda mais, quando cheguei no hotel, o meu quarto ainda não estava pronto e não havia vista panorâmica. Segundamente, como eu fui garantida uma pensão completa, eu não estava a pensar em pagar para mihas refeições, no entanto, o funcionário do hotel disse-me que o meu pacote não tinha incluido este consumo, finalmente paguei 200 euros.
Quanto aos passeios com guia turístico e ao acesso gratuito ao spa, o gerente do hotel informou-me que estes serviços estavam temporalmente parados por causa da insuficiência de recursos humanos do hotel. Como é evidente que não gozei nenhum direito do meu contrato que fui garantida! As minhas férias foram destruídas por esta viagem! Para manter a fama da vossa agência, espero que restitua totalmente o meu pagamento da viagem até ao fim de Junho. Caso contrário, tenciono apresentar uma queixa no Departamento do Consumo.
Aguardando da vossa resposta,
FFLL
Anexo: a cópia do contrato e dos recibos do pagamento
