# Supplementary material for: Native language identification from text using a fine-tuned GPT-2 model
Source: PeerJ Comput Sci. 2025 May 28;11:e2909. doi: 10.7717/peerj-cs.2909 (PMC12192634; doi:10.7717/peerj-cs.2909)
Supplement: Supplemental Information 1 [file peerj-cs-11-2909-s001.zip › NLI_PT_v2.0/total_data/Chinese/zh054CASTF.txt]

Depois de ler a vossa poem "Liberdade" no jornal, queria exprimir-me um pouco também as minhas emoções.
Primeiro, estou concordo com alguns seus pontos de vista, tais como o 3º estorfe da poema. Como agora alguns pais forçam os filhos a estudar, organizam-nos actividades o que eles pensam bom para os miúdos, nem pensarem o que eles queriam fazer.
Acho que é muito bom para as crianças aprederem com os gostos deles, os pais devem deixá-los desenvolver-se. Como se diz na poema "mas o melhor do mundo dão as crianças...", as crianças são muitas creativas, elas só precisam as luzeres ligeiras para orientar, também precisam de ajudas para crescer, finalmente, o mundo delas torna-se real.
Também concordo que as pessoas estão a viver com muitas pressões, especialmente pressão económica. A crise enconómica tem lugar todo lado no mundo, muitos trabalhadores preocupam tornar-se desempregos, assim, afectando também a sobrevivência da família e o estudo das crianças.
No entanto, como este facto não pode ser mudado por uma pessoa, o que nós podemos fazer é preparamo-nos bem, estudamos, arranjamos mais notícias sobre a nossa área profissional, ou enlargamos o sábio para enfrentar problemas no futuro.
Apesar disso, devemos escolher caminhos para relaxarmos, porque quando nós ficamos nervosos, as coisas não correm bem, enquanto nós somos preparados e as oportunidades chegam nós podemos apanhá-los e podemos ter sucesso.
Espero que sr. Fernando Pessoa pode publicar mais poemas para nós lermos, porque quando lemos as vossas poemas, excitando-nos a pensar, o que muitas pessoas já tem esquecido. O nosso futuro poderá ser melhorado quando nós ficamos com esperanças.
