# Supplementary material for: Native language identification from text using a fine-tuned GPT-2 model
Source: PeerJ Comput Sci. 2025 May 28;11:e2909. doi: 10.7717/peerj-cs.2909 (PMC12192634; doi:10.7717/peerj-cs.2909)
Supplement: Supplemental Information 1 [file peerj-cs-11-2909-s001.zip › NLI_PT_v2.0/total_data/Chinese/zh054CVATD1.txt]

Cada uma pessoa tem qualquer tipo de vícios, tais como o tabaco, o álcool e o consumo não controlado.
Luís Portela disse que "O que é certo é que o indivíduo que se liberta de uma qualquer dependência, como a do tabaco, ...". Eu concordo com as suas palavras. Se uma pessoa tiver uma dependência, é muito difícil para se libertar. Por exemplo, um fumador não está com a vontade ficar dentro duma cinema para duas horas seguites a ver um filme, nem consegue concentrar no seu trabalho sem um cigarro na mão, dizendo que parece que falte qualquer coisa para suportar o seu pensamento.
Eu nunca tenho sido uma fumadora, porque não sou capaz de aguentar o fumo de tabaco. Além do fumo, acho que ainda há mais disvantagens para os fumadores: Gastar dinhoiro, afectar saúde, dar má influência para outras pessoas e etc., Pelas razões destas, não estou a entender porque os fumadores não deixam de fumar.
Seja como for, todas as pessoas têm liberdades a escolher as suas vidas, mas, julgo que é muito importante que não afectem a vida das outras pessoas.
