# Supplementary material for: Native language identification from text using a fine-tuned GPT-2 model
Source: PeerJ Comput Sci. 2025 May 28;11:e2909. doi: 10.7717/peerj-cs.2909 (PMC12192634; doi:10.7717/peerj-cs.2909)
Supplement: Supplemental Information 1 [file peerj-cs-11-2909-s001.zip › NLI_PT_v2.0/total_data/Chinese/zh054CVATD2.txt]

Exmo. Senhor Director do
Gabinete de Turismo de Lisboa
Assunto: Proposta do plano anual do ano 2012
Relativamente ao desenvolvimento no turismo do ano de 2012, depois de ter analisado os dados dos últimos anos, verifiquei no seguinte. Nós ultimos anos, especialmente no ano passado, a perda dos rendimentos a ganhar com o turismo atingiu 30% do que no ano de 2000, afectando gravemente o funcionamento regular do país. A razão principal foi a competição de Espanha. Como Espanha é um país muito maior do que Portugal, tem a costa atlântica cumprida, obviamente, as condições naturais são melhores, por isso, muitos estrangeiros, especialmente asiáticos preferem passar férias lá.
Por outro lado, nós somos um povo antigo que temos muitas histórias fantásticas, tendo um passado glorioso e havendo muitos monumentos que são patrimónios mundiais, no entanto, por faltar de manutenção, estes perdem o valor que devem ter, mostrando uma imagem velha e não antiga.
Perante os problemas acima indicados, proponho no seguinte: Primeiro, temos de investigar mais para a renovação da imagem histórica do país, principalmente nas obras de manutenção para os monumentos históricos, a nossa glória de história é única, devemos aproventá-la.
A seguir, a tradição de cada região também é um ponto importante para atrair estrangeiros. Podemos fazer promoções nos aeroportos, apresentando quais são os festivais tradicionais durante o ano, deixando-lhes uma impressão forte.
Por fim, os turistas nativos também fazem parte essencial em aumentar os rendimentos a ganhar com o turismo. Sabemos que todos os trabalhadores têm direito de mais ou menos um mês de féria anual, por isso, podemos fazer cooperação com as agências para lhes darem desconto quando compram pacotes. Além disso, podemos diminuir as despesas no transporte público, facilitando viajar dentro no país.
O orçamento das medidas será dez milhões euros, acompanhada esta proposta uma informação completa. Espero que V. Exa. dê a melhor consideração.
Consultora,
FF
3 de Agosto de 2011
