# Supplementary material for: Native language identification from text using a fine-tuned GPT-2 model
Source: PeerJ Comput Sci. 2025 May 28;11:e2909. doi: 10.7717/peerj-cs.2909 (PMC12192634; doi:10.7717/peerj-cs.2909)
Supplement: Supplemental Information 1 [file peerj-cs-11-2909-s001.zip › NLI_PT_v2.0/total_data/Chinese/zh054CVATF.txt]

Hoje em dia ninguém pode viver sem o computador ou o telemóvel, mesmo se viver nas aldeias. Podemos contactar os amigos, aos familiares que estão separados na qualquer parte do mundo dentro de um minuto, a distância parece que inexiste. E, em frente ao monitor do computador, como se conversássemos em cara a cara.
Para proteger o mundo, para ser mais eficiente, para poupar dinheiro, cada vez mais pessoas mandam cartões eletrónicas a fim de cumprimentarem em vez de mandarem cartões de papel. Há inumeradas vantagens para nó usarmos a tecnologia na nossa vida. Uma expressão que ouvi "Não precisamos de sair de casa, já cabemos todo o mundo." É verdade!
No entanto, existe também efeito negro para a nossa vida. E este efeito é bastante grave, efectando a nossa relação entre familiares, amantes, amigos, etc., porque nó vivemos num mundo gelado.
Antigamente, quando a internet não era tão usada, as pessoas juntavam-se para conversarem, trocarem experiência da vida. Através dos contactos humanos, viviam na realidade.
O tempo não vai voltar para atrás e a tecnologia também só vai avançar, é importante que nós saibamos como manter as nossas relações humanas, senão um dia nós não sabemos que o corpo humano não é frio.
