# Supplementary material for: Native language identification from text using a fine-tuned GPT-2 model
Source: PeerJ Comput Sci. 2025 May 28;11:e2909. doi: 10.7717/peerj-cs.2909 (PMC12192634; doi:10.7717/peerj-cs.2909)
Supplement: Supplemental Information 1 [file peerj-cs-11-2909-s001.zip › NLI_PT_v2.0/total_data/Chinese/zh054CVSTD.txt]

Chegando do hotel, descobri que o hotel não me parecia com cinco estrelas, apesar disso, a condição do meu quarto é aceitável.
Seguidamente, conforme o meu pacote, tenho o direito de escolher duas excursões preferidas. Na lista há várias excursões, contudo, o gerente de hotel me informou que por causa da insuficiência de recursos humanos, só me fornecia duas excursões é óbvio que eu não tinha qualquer direito da escolha.
Além disso, quando saí do hotel, decobri que o meu pacote não incluía o pequeno-almoço nem o acesso de WI-FI, tinha de pagar 100 euros adicionalmen logo depois das férias, fiz uma queixa na vossa agência, pedindo uma indemnização de 550 euros, no entanto, até neste momento, passando um mês inteiro, ainda não recebi qualquer resposta da vossa agência como fui garantida.
Espero que V. Exa. investigue o meu caso e dê-me um resultado da investigação dentro de uma semana. Caso contrário, vou apresentar uma reclamação sobre o vosso serviço na Gabinete de Turismo de Lisboa.
Aguardando a vossa resposta.
Melhores cumprimentos,
FF
19 de Agosto de 2011
Em anexo: cópias dos recibos
