# Supplementary material for: Native language identification from text using a fine-tuned GPT-2 model
Source: PeerJ Comput Sci. 2025 May 28;11:e2909. doi: 10.7717/peerj-cs.2909 (PMC12192634; doi:10.7717/peerj-cs.2909)
Supplement: Supplemental Information 1 [file peerj-cs-11-2909-s001.zip › NLI_PT_v2.0/total_data/Chinese/zh055CASTF.txt]

Caros senhores,
Lendo o poema «Liberdade» de Fernando Pessoa na vossa revista, sinto outra vez a importância do termo "liberdade" para a humanidade. Os seres humanos, ou precisamente, os intelectuais têm procurado sempre uma "liberdade verdadeira" ao longo da nossa história. Mas muitas vezes eles não conseguem encontrar nada excepto das dúvidas cada vez mais inexplicáveis.
No poema de Fernando Pessoa, ele levantou duas questões principais: Que seria a tal liberdade? A sabedoria dos seres humanos é verdadeiramente necessária para nós procurarmos a liberdade? O poeta disse que ler era maçada e estudar era nada, e que o melhor do mundo eram as crianças, flores, o luar e o sol - tudo que parece inocente e puro. Não tenho certeza se esta comparação seja uma ironia feita pelo poeta quanto à função de sabedoria, ou um ponto de vista dele de que a liberdade só se encontra na inocência e num mundo mais simples do que o nosso. Mas para mim, os seres humanos gostam sempre de utilizar os conhecimentos que eles têm para modificarem o mundo, e infelizmente, de tal forma, causam consequências negativas. Eles queriam desenvolver-se para conseguirem a liberdade, mas em fim, acabam por se envolverem numa situação complicada com grande confusão. Prestam esforços e esforços, mas esquecem-se por que motivo se esforçam.
