# Supplementary material for: Native language identification from text using a fine-tuned GPT-2 model
Source: PeerJ Comput Sci. 2025 May 28;11:e2909. doi: 10.7717/peerj-cs.2909 (PMC12192634; doi:10.7717/peerj-cs.2909)
Supplement: Supplemental Information 1 [file peerj-cs-11-2909-s001.zip › NLI_PT_v2.0/total_data/Chinese/zh056CAETF.txt]

O Meu Plano
Podemos ir à montanha que fica na nossa cidade. Não é longe e também é muito agradável em dia de hoje. Por causa da temperatura. Vou convidar os meus colegas (mais ou menos cinco pessoas). Para os preparativos? Hum... Podemos levar toalha de plástico, copos, pratos, pauzinhos, comidas (carnes, legumes, maricos...) e bebidas (sumos de fruta, água...) Pode trazer que se quiser. Não precisamos de trazer o churrasco porque lá tem lugar. Depois do piquenique, pode fazer canoagem, ler o livro, ouver a música, passear... O tempo melhor é fim de tarde. Vamos escolher algumas lenhas para fazer uma fogueira. Será muito interessante. E fazemos campismo à noite para aprovar a vida da montanha No dia seguite, ao amanhacer, podemos esperar pelo sol que se levanta. É muito bom deixar os stresses nesta festa pequena. Pronto. estes são a minha opinião.
