# Supplementary material for: Native language identification from text using a fine-tuned GPT-2 model
Source: PeerJ Comput Sci. 2025 May 28;11:e2909. doi: 10.7717/peerj-cs.2909 (PMC12192634; doi:10.7717/peerj-cs.2909)
Supplement: Supplemental Information 1 [file peerj-cs-11-2909-s001.zip › NLI_PT_v2.0/total_data/Chinese/zh057CVMTF.txt]

Para a maioria das pessoas, a arte é uma abstração, um pensamento, uma coisa que nunca pode ser explicada. Por isso, muitas pessoas tomam a sua atenção neste âmbito.
É claro que haja uma parte das pessoas que a aproveitam como o seu passetempo. Elas divertem-se-a, admiram-na, e eu também. Por exemplo, a poesia é a arte que me desperte maior interesse.
A poesia é constituída pelos textos, pelas frases e pelas palavras, para a maioria das pessoas. Mas para um poeta, cada poesia "foi" constituída por Deus, e é atribuída o sentimento, a sensação, o amor, etc., e por último, é escrita pelas suas mãos. Por causa disso, para um poeta, todas as poesias são perfeitas, a única coisa imperfeita é a forma de escrita.
A poesia expressa todas as coisas pelas palavras simples, as estações, as sensações, etc. As coisas simples são as mais bonitas. Por isso, admiro-a.
