# Supplementary material for: Native language identification from text using a fine-tuned GPT-2 model
Source: PeerJ Comput Sci. 2025 May 28;11:e2909. doi: 10.7717/peerj-cs.2909 (PMC12192634; doi:10.7717/peerj-cs.2909)
Supplement: Supplemental Information 1 [file peerj-cs-11-2909-s001.zip › NLI_PT_v2.0/total_data/Chinese/zh057CVMTI1_1.txt]

Não há dúvida de que a língua portuguesa é uma das línguas mais faladas no mundo. Embora não seja uma língua internacional tão popular como a língua inglesa, ainda há muitos países africanos cujos língua oficial é português, como eram as colónias portuguesas. Portanto, além de inglês, apreendendo a língua portuguesa é a melhor escolha para uma pessoa tão gosta das línguas como eu!
Por causa dessa razão, comecei a procurar o curso de língua portuguesa. Como se sabe, a Faculdade de Letras da Universidade de Lisboa é uma das faculdades mais famosas de Lisboa, e que tem um curso verão da língua portuguesa. Por causa disso, decidi a frequentar um curso de língua portuguessa nesta faculdade.
Afinal, como vivo numa cidade da língua portuguesa, é necessário comunicar com os outros. Por isso, decidi a frequentar um curso da língua portuguesa. Espero que tenha uma oportunidade de melhorar a minha capacidade de compreensão e expressão de português.
