# Supplementary material for: Native language identification from text using a fine-tuned GPT-2 model
Source: PeerJ Comput Sci. 2025 May 28;11:e2909. doi: 10.7717/peerj-cs.2909 (PMC12192634; doi:10.7717/peerj-cs.2909)
Supplement: Supplemental Information 1 [file peerj-cs-11-2909-s001.zip › NLI_PT_v2.0/total_data/Chinese/zh057CVMTI1_2.txt]

Portugal é um dos países europeus. Fica em mais oeste da Europa. O seu único vizinho é a Espanha. É um dos membros da União Europeia. Embora não tenha uma fronteira grande, tem a influência e a importância bastante grande a nível cutural e económico no mundo.
Embora já vivesse cá há dez meses, sei que ainda não é um lapso suficiente para compreender a cultura de um país. Pelos menos, tenho uma ideia básica do modo da vida deste país. Na minha opinião, penso que o modo da vida dos portugueses é bastante diferente do que o país onde vivia. Antes de mais, o ritmo da vida é muito devagar. Parece que têm uma vida confortável. Os edifícios não são tão altos como os países mais desenvolvidos, mas nos dão um meio-ambiente calmo. Pelos menos, posso ver o céu no meu quarto, mas não a sombra dos outros edifícios!
A concluir, gosto muito desta cidade, sinto-me confortável de conviver com as pessoas portuguesas, parece todas as pessoas são simpáticas.
