# Supplementary material for: Native language identification from text using a fine-tuned GPT-2 model
Source: PeerJ Comput Sci. 2025 May 28;11:e2909. doi: 10.7717/peerj-cs.2909 (PMC12192634; doi:10.7717/peerj-cs.2909)
Supplement: Supplemental Information 1 [file peerj-cs-11-2909-s001.zip › NLI_PT_v2.0/total_data/Chinese/zh057CVMTI2.txt]

Agência de viagens:
18.07.2011. Lisboa
Sou o MM, um seu cliente da viagem no dia 3 de Julho de Lisboa para Paris. Veio por meio de reclamar ao seu serviço e ao programa da viagem.
A viagem da qual foi organizada por V./ agência, o programa, a localização e as condições do hotel, as refeições as visitas, etc., foram tudo perfeitos. Todavia, o que nós tivemos e sofremos durante a viagem foi totalmente diferente do que o programa que a V./ agência nos tinha proporcionado. Por exemplo, as más condições do hotel, a má atitude do guia, os constantes atraso, etc. Portanto, espero que me dê uma compensação adequada imediatamente, sem a necessidade do processo judical no tribunal.
Sem outro assunto no momento e agredecendo-lhe por tempo que se aproveita.
MM
