# Supplementary material for: Native language identification from text using a fine-tuned GPT-2 model
Source: PeerJ Comput Sci. 2025 May 28;11:e2909. doi: 10.7717/peerj-cs.2909 (PMC12192634; doi:10.7717/peerj-cs.2909)
Supplement: Supplemental Information 1 [file peerj-cs-11-2909-s001.zip › NLI_PT_v2.0/total_data/Chinese/zh058CAATF_1.txt]

O slogan conta-nos que há herois dentro nos nossos corpos que nós nunca sabiamos e está a chamar atenção para participarmos nessa campanha. Este slogan tenta a avisar-nos ajudar os outros em dificuldades como-se o herois fizer. E nós temos mostrar aos outros o herois real vive profundamente nas nossas coração como mostrado nesta imagem. Ambos o slogan e a imagem são impressivos que, com certeza, podem promover a contribuição dos portugueses nesta campanha.
