# Supplementary material for: Native language identification from text using a fine-tuned GPT-2 model
Source: PeerJ Comput Sci. 2025 May 28;11:e2909. doi: 10.7717/peerj-cs.2909 (PMC12192634; doi:10.7717/peerj-cs.2909)
Supplement: Supplemental Information 1 [file peerj-cs-11-2909-s001.zip › NLI_PT_v2.0/total_data/Chinese/zh058CAATF_2.txt]

D. Pedro tinha apaixonado a aia da sua mulher chamado Inês. O pai, D. Afonso IV ficou muito zangado sobre isto. Ele mandou matar Inês. Depois do morto de Inês, D. Pedro ficou triste e irritado, ele matou os quem mataram Inês na maneira curel. No fim, Inês acabou por ser a Rainha depois morta.
