# Supplementary material for: Native language identification from text using a fine-tuned GPT-2 model
Source: PeerJ Comput Sci. 2025 May 28;11:e2909. doi: 10.7717/peerj-cs.2909 (PMC12192634; doi:10.7717/peerj-cs.2909)
Supplement: Supplemental Information 1 [file peerj-cs-11-2909-s001.zip › NLI_PT_v2.0/total_data/Chinese/zh058CAATF_3.txt]

Um governo tem imensos papeis. Mas todos os papeis são no respeito do interesse do público. Ser um bom governo, deve garantir primariamente a vida do povo.
Quando nós estamos a dizer de vida, não é a tõa discutimos os assuntos de comidas, roupas, dineiros e coisas afins. Entre todos, são as comidas mais importantes. Como nós podemos atingir a qualidade de vida quando nós não apenas matamos a fome? Por isso, os alimentos deve ser um assunto basico do que os basicos numa sociedades. O problema assim tem que ser resolvido na pioridade quando enfrentarmos todos os problemas sociais.
O governo, tendo o papel de garantir a nossa vida, é responsável por matar a nossa fome! Ter comida é um direito básico de humanidade do mundo. Se um governo deixar o provo ficar com fome e não fizer nada, este governo não o será qualificado para governar bem um país ou região.
O governo tem de ser responsável por defender os direitos de humanidades do provo. Por isso, se o governo lançar os sistemas políticos errados e causar a fome pública, é claro que prejudifica os direitos de humanidade e tem de ser "preso", neste caso significa que tem de ser tirado o poder!
O governo que não consegue, pelo menos, matar a fome do povo, como é que ele tentar fazer coisas políticas "mais" importantes?
