# Supplementary material for: Native language identification from text using a fine-tuned GPT-2 model
Source: PeerJ Comput Sci. 2025 May 28;11:e2909. doi: 10.7717/peerj-cs.2909 (PMC12192634; doi:10.7717/peerj-cs.2909)
Supplement: Supplemental Information 1 [file peerj-cs-11-2909-s001.zip › NLI_PT_v2.0/total_data/Chinese/zh058CAATI_1.txt]

A lenda que eu estou a contar aconteceu em Coimbra. A mulher do D. Dinis gostou muito de caridade. Ela sempre dê dinheiro ou comidas aos pobres. Mas um nobel contou isso ao D. Dinis e pediu lhe para parar a Rainha fazer isso. Portanto, D. Dinis preparou um surpreso à Rainha. Ele conduzeu ao Mosteiro O Santa Clara onde estava a ser construído e ele soube que a Raínha estava alí a dar comidas aos pobres. Ele apareceu a perguntou à Rainha o que estava a fazer. A Rainha primiramente disse estava a ajudar decorar o Mosteiro. Mas com certeza o Rei não acreditou e exigiu lhe a mostrar o que estava escondido dentro roupas. A Rainha disse que era rosa. D. Dinis ficou zangado porque naquela altura, Janeiro, não havia rosa. Mas a Rainha a mostrou. Todos ficaram surpresos.
