# Supplementary material for: Native language identification from text using a fine-tuned GPT-2 model
Source: PeerJ Comput Sci. 2025 May 28;11:e2909. doi: 10.7717/peerj-cs.2909 (PMC12192634; doi:10.7717/peerj-cs.2909)
Supplement: Supplemental Information 1 [file peerj-cs-11-2909-s001.zip › NLI_PT_v2.0/total_data/Chinese/zh058CAATI_2.txt]

Na natureza, os animais são muito importantes para o ser humano, como comida e como amigos. Mas hoje em dia, o habitat dos animais está declinado. Este situação aconteceu por causa maioriamente de humanos.
O ser humano agora tem a grande popularidade. E o numero esta a acreser dia a dia. Mas a terra de residencia é limitado. Por isso, nós, seres humanos, começamos a "conquistar" os espaços dos animais. Nós fazemos invação no mar para engordar a nossa terra, e também nós cortamos ávores e danificamos forestas para construção do prédios e apartamentos. Estas ações provocam o descrecimento do habitat dos animais.
Além disso, o que mais grave é a polução. Nós deixamos lixos ao mar que vai destruir o ambiente em que os peixes vivem. Todo o ano, há muito estudo que verifica o impacto feito ao animal maritimo é serevemente mau.
E o descrecimento da foresta também faz mortos dos muitos animais que não conseguem mudar as suas vidas noutro sítos.
Como os animais naturais também têm arma e vida, nós, seres humanos, devem deixar uma oportunidade, ou por menos, os espaços, para eles viverem, não é? Isto é um problema que nós temos que pensar na mente profundamente.
