# Supplementary material for: Native language identification from text using a fine-tuned GPT-2 model
Source: PeerJ Comput Sci. 2025 May 28;11:e2909. doi: 10.7717/peerj-cs.2909 (PMC12192634; doi:10.7717/peerj-cs.2909)
Supplement: Supplemental Information 1 [file peerj-cs-11-2909-s001.zip › NLI_PT_v2.0/total_data/Chinese/zh058CASTF.txt]

Por inteligência que possuimos, nós, os seres humanos temos ficado no nível mais superior entres todas as creaturas vivendo no mundo. Demonstrando nosso prestígio sobre os outros animais, nós crescemo-los, comemomo-los ou até caçamo-los.
Os estatutos dos humanos e outros animais nunca é igual. E assim, a relação entre nós não tem sido boa.
Se nós gostar, nós crescremos um cão ou um gato em casa para nos agradar. Contudo, quando não quiseremos ou não tivermos tempo para os cuidar, deitamo-los fora como se eles fossem lixos domésticos. Nunca pensamos que os cães ou gatos também têm sentimentos e eles também sofrem. No facto, nós podemos lhes batê-lhes, podemos não lhes dar comidas, até podemos abandona-los, mas, não esqueçamos que eles têm dentes fortes que podem nos magoar e só que eles não querem. Portanto, hoje em dia, há muitas associações na nossa sociedade que estão a promover a responsabilidade de cuidar os animais em casa.
Por outro lado, nós também crescemos outros tipos dos animais para comer, como galinhas, vacas, porcos e cavalos, etc. É inquestionável que nós fazemos esto por causa de precisar de sobreviver embora haja pessoas que suportar a igualidade entre humanos e os animais, pelo menos devido a razão religiosa. Porêm, há alguém matam os animais além das razões de sobrevivência. São os caçadores que matam tigres para retirar os pêles deles ou que capturam os baleiros para fazer comidas luxos. Estes assuntos só começam chamar atenção recentemente pelas associações que defendem os interesses dos animais por causa da extincção ou quase extincção dos animais afins.
Em sumo, apesar de ser no topo da classificação do animais, não possamos fazer controlo no mundo como nós quisermos. Temos que cuidar mais desde hoje os animais, ou no futuro breve, os animais vão dar a voltar a situação, não esqueçamos que eles têm as "armas" naturais desde nascem.
