# Supplementary material for: Native language identification from text using a fine-tuned GPT-2 model
Source: PeerJ Comput Sci. 2025 May 28;11:e2909. doi: 10.7717/peerj-cs.2909 (PMC12192634; doi:10.7717/peerj-cs.2909)
Supplement: Supplemental Information 1 [file peerj-cs-11-2909-s001.zip › NLI_PT_v2.0/total_data/Chinese/zh058CVATD.txt]

Hoje em dia, com o desenvolvimento de tecnologia, os meios para comunicar aumentam. Alem de telemóvel, que foi uma invenção grande antigamente, comunicamos agora imediatamente por SMS, email ou Skype.
No dia moderno, que consideramos sempre a velocidade, enviar cartas é um acto, posso dizer, fora do modo. Temos de procurar um papel, um envelope, escrever por mão... Chega! É complicado! Se quisermos contactar, só liguemos a internet e falemos no Skype!
Por isso, menos e menos pessoas enviam cartas. Duvido que os correios ainda tenham negócio.
Entretanto, estes meios de comunicação realmente ajudam-nos comunicar? Não tenho certeza. Como uma estudante no estrangeiro, eu nunca enviei uma carta para a minha familia, nem para os amigos. Por causa de diferença temporal, deixei sempre as mensagens por email para eles. Assim, podemos "comunicar". Em facto, não quero usar a palavra "comunicar", só posso tratar este acto por "trocar informações". Eu e os amigos trocamos informações dos ambos lados, mas claramente não estamos a comunicar.
A tecnologia hoje em dia fecilita a nossa vida e poupa-nos muito tempo. É bom termos tecnologia, especialmente, quando nós estamos sempre ocupados. Nós estamos tão ocupado que não temos tempo para jantarmos com familia, nem para falarmos de coisas interessantes na escola, nem para darmos beijinhos a quem amamos. A ritma da nossa vida é tão rápido como o desenvolvimento de tecnologia, que não nos permite parar para ver claramente o que está a acontecer neste mundo, alias aquilo que é perto de nós.
Por mais meios de comunicação tenhamos, se não quisermos comunicar em verdade, não comunicamos. De que maneira que quer, comunicamos pela coração mas não pela tecnologia.
