# Supplementary material for: Native language identification from text using a fine-tuned GPT-2 model
Source: PeerJ Comput Sci. 2025 May 28;11:e2909. doi: 10.7717/peerj-cs.2909 (PMC12192634; doi:10.7717/peerj-cs.2909)
Supplement: Supplemental Information 1 [file peerj-cs-11-2909-s001.zip › NLI_PT_v2.0/total_data/Chinese/zh058CVATF.txt]

Hoje em dia, os meios para nos comunicarmos aumentaram. No entanto, por mais meios que tenhamos, não comunicamos bem. Na outra palavra, a quantidade de meios que temos não é um factor que justifica nossa comunicação uns aos outros.
Antigamente, nós enviámos cartas que demoraram dias para chegar às mãos dos amigos ou familiares. As anxiedades e os nervosos durante a espera das notícias daquelos que amamos realmente causaram inconveniências. Por mais inconveniente fosse, comunicar com cartas foi o único e o melhor meio que tivemos. Sobretudo, foi um meio, com mais humanidade, que foi uma comunicação "tocável". Comparando com a Internet, o SMS, o email ou o popular Facebook, a carta dá-nos mais calor e doce.
O ritmo de vida agora é tão rapido que não nos dá, basicamente, o tempo para comunicar bem. Usemos que meio usarmos, não temos estabelecido boa relação com outros. O que quero sublinhar é que a comunicação é para diminuir a distância entre nós. O fio de telefone, o clique de rato ou o batão no ecrã não dá esta função! É a nossa vondade, a nossa coração ou o noso sentimento que faz.
Hoje à noite, tente escrever uma carta para a sua mãe e provavelmente compreenderá o que disse acima.
