# Supplementary material for: Native language identification from text using a fine-tuned GPT-2 model
Source: PeerJ Comput Sci. 2025 May 28;11:e2909. doi: 10.7717/peerj-cs.2909 (PMC12192634; doi:10.7717/peerj-cs.2909)
Supplement: Supplemental Information 1 [file peerj-cs-11-2909-s001.zip › NLI_PT_v2.0/total_data/Chinese/zh059CAATF_1.txt]

Na minha opinião, o slogan e a imagem escolhidas claramente promovem a contribuição dos portugueses nessa campanha.
Diz-se que existe o herói no coração de cada pessoa. Embora algumas pessoas ganhem menos dinheiro do que outros, eles também gostam de ajudar outras pessoas. Se tiverem a oportunidade e se souberem o que podem fazer, muitas pessoas querem contribuir. Isto é uma ótima oportunidade oferecida aos portugueses. Também dizem que a pessoa adora ser útil para outros e a sociedade.
