# Supplementary material for: Native language identification from text using a fine-tuned GPT-2 model
Source: PeerJ Comput Sci. 2025 May 28;11:e2909. doi: 10.7717/peerj-cs.2909 (PMC12192634; doi:10.7717/peerj-cs.2909)
Supplement: Supplemental Information 1 [file peerj-cs-11-2909-s001.zip › NLI_PT_v2.0/total_data/Chinese/zh059CAATF_2.txt]

[Sebastianismo] tem a origem da história de D. Sebestião, o Desejador. Ele foi o rei com 14 anos e de referência de D. Catarina e de D. Henrique. Querra Alcácer Quibir é uma parte importante na vida dele. D. Sebestião sonhava sobre a guerra. Ele ganhou a conquista e expansão de Fá Cristã. [Sebastianismo] é uma esperança de herói para os portugueses. No livro que se chama Os Lusiadas do Camões revela a história dele. [Sebastianismo] tem o lugar importantíssimo na literatura portuguesa como [Saudades].
